# Supplementary material for: Benzo [image] pyrene-induced DNA adducts and gene expression profiles in target and non-target organs for carcinogenesis in mice
Source: BMC Genomics. 2014 Oct 8;15(1):880. doi: 10.1186/1471-2164-15-880 (PMC4209037; doi:10.1186/1471-2164-15-880)
Supplement: Supplementary file 1 — Additional file 1: Supplementary Tables. (XLS 1 MB) [file 12864_2014_6588_MOESM1_ESM.xls]

## Sheet: S-TABLE1
Supplementary Table 1. 2741 significant genes between target and non-target organs
								Relative expression values
Order	Organ	SystematicID	t-test p value	Gene symbol	EntrezID	Genbank		LU*	SP	FS	LI	CO	GS
1	LU	H3023A07	0.0499	Slc3a2	17254	BG064714		1.29691	0.955403		0.852225	1.64423	0.756726
2	LU	H3128B05	0.0496	Tcerg1	56070	BG073870		0.815292	0.909441
3	LU	H3100A03	0.0496	2810452K22Rik	67236	BG071526		0.725201	0.802202	1.02002	0.774066	0.866915	0.619196
4	LU	H3064D11	0.0494		72139	BG068342		1.28377	1.09872	1.02888	0.88101	0.978387	0.973028
5	LU	H3136E01	0.0494			BG074548		1.09903	1.11826	1.05684	1.09207	0.814506	0.997745
6	LU	H3132E10	0.0492		76108			0.893493	0.87221	1.19597	0.729744	0.75851	0.59127
7	LU	H3063H01	0.0492	4432405K22Rik	66687	BG068291		1.11532	1.32107	0.870782	0.915645	1.09897	0.888764
8	LU	H3086B12	0.0491			BG070333		0.920597	1.10297	1.0563	1.17099	0.800961	1.16873
9	LU	H3054C10	0.049	Bicd2	76895	BG067427		1.1128	1.11697	0.824176	1.15095	1.33215	1.13351
10	LU	H3071G07	0.0489			BG069013		0.873906	1.03455
11	LU	H3027G02	0.0489		68505	BG065135		0.919577	1.05389	1.17196	1.18018	1.01959	1.20361
12	LU	H3026B07	0.0488	Arf1	11840	BG064990		1.17643	1.00563	1.05136	0.918284	1.15353	0.752595
13	LU	H3023F12	0.0487	Hspca	15519	BG064774		1.17928	0.79638	1.45296	0.844291	0.569657	1.07383
14	LU	H3143G10	0.0487	Stk38	106504	BG075145		1.21121	1.11382		1.09542	1.5454	1.40242
15	LU	H3019D11	0.0483		none			0.757521	0.999026	1.01818	0.977653	1.13776	1.28989
16	LU	H3024C05	0.0481	Pcbp2	18521			0.792007	0.931713	1.0235	1.05171	0.903386	1.0113
17	LU	H3130D12	0.048	Cd164	53599	BG074067		0.786293	0.825089		0.890936	0.807079	0.519317
18	LU	H3016F05	0.048			BG064193		0.868596	0.786607		0.724699	0.750269	0.961074
19	LU	H3128C06	0.048	2810031L11Rik	72674	BG073880		0.818075	0.655177	1.16237		0.986428	0.743114
20	LU	H3080E07	0.0477		239691	BG069824		1.12473	1.08377	0.773185	0.929865	1.62588	1.10644
21	LU	H3019H01	0.0475	2210022F10Rik	98878	BG064453		1.28309
22	LU	H3127D05	0.0473	Mrps17	66258	BG073811		0.86388	0.984765			0.879212	0.946115
23	LU	H3138B11	0.0471	Serpinf1	20317	BG074697		0.578276	0.923926		1.26515	0.591833	2.71992
24	LU	H3131H08	0.0471	Prim1	19075	BG074189		0.580524	0.584257				0.889712
25	LU	H3147A05	0.047	Fkbp9	27055	BG075418		1.1979	0.87246		0.961499	1.39536	1.03738
26	LU	H3062B09	0.047	Phf3	213109	BG068138		1.20823	1.05138			1.0988	1.08801
27	LU	H3019A01	0.0468	Rps15	20054	BG064387		1.10817	1.04172	0.980191	1.30803	1.05521	0.970461
28	LU	H3051C04	0.0468					1.11207	1.26673	1.0721	1.16291	0.89457	1.21806
29	LU	H3124B09	0.0465	App	11820	BG073564		1.44489	1.19205	1.01661	0.696356	0.920234	0.818815
30	LU	H3075C08	0.0465	Klf4	16600	BG069413		1.51187		1.04242		1.06123	1.00776
31	LU	H3130A12	0.0464	2010004J23Rik	67891	BG074034		0.828674	0.787515	0.894159	0.966429	1.12531	0.907399
32	LU	H3129B06	0.0464	Syne2	326621	BG073952		1.40468	1.18862	0.88659		0.930212	0.920593
33	LU	H3137H06	0.0462	Aes	14797	BG074671		0.893281	0.87466	1.19017	1.05354	0.760395	0.746804
34	LU	H3140C10	0.046	AI481402	102103			1.29083		1.15877	0.755225	0.918784	0.890151
35	LU	H3114D11	0.0459	Btg1	12226	BG072743		0.749311	1.05189	0.857428		0.922514	0.809789
36	LU	H3147H04	0.0459	1810057E01Rik	81500			0.900557	0.936466		1.55678	0.51937
37	LU	H3086E03	0.0459	C330018J07Rik	320184	BG070357		1.19893	1.2413	1.01795		1.02731	1.04779
38	LU	H3124D08	0.0458	1810013L24Rik	69053	BG073586		1.10807	1.00143	0.821366		1.28568	1.03592
39	LU	H3138E02	0.0458	Col4a2	12827	BG074718		1.22876
40	LU	H3138C04	0.0457	Pgm2	72157	BG074702		0.925872			1.23597	1.20944
41	LU	H3059G05	0.0457	Gapcena	227800	BG067926		1.12305	1.1085	0.83018	0.903466	1.63319	1.03531
42	LU	H3052E11	0.0456			BG067279		1.08899	0.978975	0.738444	0.986045	1.25796	0.83282
43	LU	H3126H12	0.0456		384135	BG073775		0.807938	0.75983	0.975822	0.929737	0.898633	0.904832
44	LU	H3114B06	0.0456					0.82065	1.0009	1.03662		0.654873	1.21759
45	LU	H3132A04	0.0455	Ttc11	66437	BG074196		1.13616	1.00689	1.13969		0.780357	0.887404
46	LU	H3121B09	0.0453	Fibp	58249			0.898729	0.872674		1.36957	0.948077	1.16506
47	LU	H3055D11	0.0453	Fxyd3	17178	BG067532		1.25583		0.988139		1.00706	1.25576
48	LU	H3056F02	0.045			BG067641		1.25076	0.95498		0.912168	0.754207
49	LU	H3135F11	0.0449			BG074484		0.805568				0.512909
50	LU	H3136H08	0.0448			BG074586		1.14555	0.986928	1.07651	1.08282	0.825577	0.981726
51	LU	H3079E05	0.0447	Pole	18973	BG069732		0.768624		0.983089		1.04867
52	LU	H3080C06	0.0446	3230401I01Rik	67417	BG069800		0.879334	1.12411	1.02932	1.12063	0.795901	1.25096
53	LU	H3134A05	0.0446					1.08694	1.12322	1.061	0.940882	1.36291	1.15876
54	LU	H3069H05	0.0443	2310015A05Rik	72315	BG068839		1.10166	1.16247	0.94394		0.953054	1.26646
55	LU	H3137E12	0.0441	Ppl	19041	BG074644		1.12549		0.494759		2.13682
56	LU	H3086B04	0.0441	Nsep1	22608	BG070325		1.09995	0.902117	1.09539	0.970719	1.18579	0.994956
57	LU	H3090D02	0.0441		22089			0.851542	1.00989	0.760827	0.976017	1.79806	0.963711
58	LU	H3096F04	0.044	5730469M10Rik	70564	BG071256		1.12147	1.03697	1.33272	0.839947	0.774151	0.742542
59	LU	H3093A01	0.0439			BG070856		0.831979	1.06141	0.821607		1.06573
60	LU	H3120F05	0.0438			BG073267		0.892916	1.17173	0.828487	0.908665	1.27952	1.09213
61	LU	H3114C02	0.0438	1200002G13Rik	66111	BG072724		1.13111	0.925551	1.42035	1.06112	0.529892	0.683493
62	LU	H3070D01	0.0437	4833439L19Rik	97820	BG068883		1.11927	1.18178	1.10365	0.854111	0.697281	0.839329
63	LU	H3063D07	0.0436	Cpeb4	67579	BG068252		1.10493	0.9481	0.928729	0.606504	1.16878	0.946548
64	LU	H3013G02	0.0436	Stx4a	20909	BG063949		0.899043	1.10986	1.06364	1.02498	1.40518	0.830541
65	LU	H3042E12	0.0436		1173686			0.877085	1.01175	1.30612	0.821661	0.589628	1.33787
66	LU	H3130G12	0.0434					0.76387			1.03867
67	LU	H3058E10	0.0434	E130012P22Rik	235431	BG067822		1.13107
68	LU	H3094E12	0.0434	1190002A17Rik	68870	BG071089		0.791911	1.19812	1.13599	0.971672	0.76262	1.37707
69	LU	H3139E06	0.0432	Dncl2a	67068			0.872463	0.948656	0.916669	1.03224	1.02374	0.933237
70	LU	H3102G10	0.0428	Golga4	54214	BG071751		1.16334			0.933747	0.893131	0.923116
71	LU	H3147B10	0.0428	2810432D09Rik	69961	BG075435		1.11057	1.1313	0.851028	0.914098	1.16925	1.05506
72	LU	H3133F07	0.0428	B130017I01Rik	214137	BG074320		1.21812	0.912931	0.844536	0.953222		0.905308
73	LU	H3138F10	0.0427	Nsmaf	18201			0.925469	0.98203			1.10096	1.37786
74	LU	H3128E06	0.0427			BG073901		0.913104
75	LU	H3135D02	0.0427	Lamp2	16784	BG074453		1.11766	1.03945		0.836015	1.10906	1.00414
76	LU	H3147E01	0.0427	Dab2ip	69601	BG075458		1.13623	0.814156			0.913508
77	LU	H3054D01	0.0427	Vps11	71732	BG067429		0.904334	1.30907	0.956669	1.01144	1.0488	1.26697
78	LU	H3053G08	0.0426	Frs2	327826	BG067381		1.1834	1.0131	0.861177	1.04888	1.14029	0.982564
79	LU	H3075G03	0.0426	Psma7	26444	BG069467		1.07096	0.986726	1.06908	1.10843	1.08468	1.03982
80	LU	H3120A06	0.0426	AA408582	99480	BG073210		0.869715	0.865615		0.651986	1.07342	1.23688
81	LU	H3148A07	0.0424	Mln51	192160			0.9068	1.01677		1.14007		1.10174
82	LU	H3131C10	0.0424	Ddost	13200	BG074138		1.23042	0.754874	1.13796	0.875732	1.01533	0.769181
83	LU	H3029G11	0.0423	Aatf	56321	BG065327		0.789261	1.31295	1.27805	1.04517	0.723202	1.16908
84	LU	H3088E09	0.0423	Snap23	20619	BG070549		1.3037				0.852353
85	LU	H3117F10	0.0422	Cdk2	12566	BG073019		0.814245	0.870965		1.28735	1.12522	0.968247
86	LU	H3129D03	0.0422	1200014O24Rik	103135	BG073973		0.888167	0.962598	0.795152	1.10216	1.45462	1.0713
87	LU	H3053A06	0.0422		277333	BG067316		1.16246
88	LU	H3127G02	0.042			BG073838		0.91892
89	LU	H3142B10	0.0419		56409			0.837857	1.09749		1.12129		0.947846
90	LU	H3053D09	0.0418	BC018601	104479	BG067350		1.16364	1.30411	1.07218		0.797962	1.37514
91	LU	H3090B10	0.0418	AF013969	100563	BG070701		0.885448	0.971443	0.788443	1.04202	1.36786	0.949034
92	LU	H3109D06	0.0414	F8a	14070	BG072337		1.21513	0.888194		0.912775	0.636038	0.802998
93	LU	H3117E02	0.0414	Pcdhga12	93724	BG073000		1.34363	1.12112	0.685359	1.01914	1.36374	1.0004
94	LU	H3017G03	0.0411					1.17084	1.02891	1.10481	1.28614	1.01089	0.646113
95	LU	H3119B08	0.041	Atp5o	28080			0.885953	0.79692	1.32789	1.07335	0.805909	1.06773
96	LU	H3090E01	0.0408	Wdr5	140858	BG070724		0.863362	1.07894	0.682594	0.960901	1.70243	0.932648
97	LU	H3101A02	0.0407	1300003K24Rik	71750	BG071598		0.90617	0.887268		1.57667	0.828785	1.31616
98	LU	H3069A06	0.0406	Tacc3	21335	BG068759		0.45789	0.501522				2.26848
99	LU	H3093B06	0.0406	D2Ertd145e	51869	BG070871		0.897881	0.96697	0.857816	0.967398	1.02612	0.944808
100	LU	H3126G01	0.0405					1.13175
101	LU	H3115B10	0.0404			BG072804		1.27516	0.904188	0.714612	0.936266	1.15686	1.02567
102	LU	H3067E01	0.0404	Eef1a1	13627	CK334623		1.18529	1.17168	0.916536	1.00879	1.07626	1.21786
103	LU	H3125B04	0.0397	Gpi1	14751			1.35301	1.29147	1.00754	1.00011	1.05629	0.692285
104	LU	H3027H03	0.0394	Rcbtb1	71330	BG065148		0.859668	1.02598	0.896761	1.03471	1.0261	1.02199
105	LU	H3112A10	0.0394	Rpl28	19943	BG072543		0.819867	0.922942	1.0431	0.905807	0.929523	0.875843
106	LU	H3056G05	0.0393	R3hdm	226412	BG067656		1.07964	1.15479	0.895754	1.08239	1.11983
107	LU	H3126C03	0.0393	Anxa2	12306	BG073630		1.2091	1.17732	0.853203	1.0842	1.64001	1.05476
108	LU	H3127E10	0.0392			BG073823		1.2363
109	LU	H3120A08	0.0391			BG073212		1.09699	0.671674	0.894539	0.98784	1.06981	0.936712
110	LU	H3143B04	0.039	Cryab	12955	BG075084		1.48493	1.14414	1.04046	0.753332	0.810264	1.39011
111	LU	H3124E09	0.0386			BG073598		1.10931	1.20429	1.15653	1.28246	0.829457	1.34348
112	LU	H3137B02	0.0384			BG074602		1.24915
113	LU	H3124F12	0.0384		15122			0.804702	0.720183		1.14337	1.38334
114	LU	H3125G04	0.0384	Rps6kb2	58988	BG073764		1.14306	0.991622			1.05829	1.33123
115	LU	H3148A08	0.0382					1.19648	0.992986		1.02898	0.801708	1.19532
116	LU	H3095A07	0.038			BG071131		1.07715	1.13724		0.940501	0.948026
117	LU	H3124C08	0.0378	Aip	11632	BG073575		1.09643	0.993889	0.957843	1.20355	1.2809	0.838179
118	LU	H3026D02	0.0377	Mkln1	27418	BG065008		1.09391	1.10946	1.03485		1.02113	0.971042
119	LU	H3135G05	0.0376	Shoc2	56392	BG074489		1.08643	1.01019	1.00185	1.01154	1.0179	0.929999
120	LU	H3069E08	0.0375					0.912123	1.01764	0.951103		1.34471	0.909617
121	LU	H3093D10	0.0375	Oaz2	18247	BG070986		0.93044	1.0249	0.66505	0.936736	1.53121	0.788131
122	LU	H3078E09	0.0375	Hexb	15212	BG069642		0.885674	1.05233	0.696081	1.17895	1.39015	1.24765
123	LU	H3078E12	0.0374	Ian1	107526	BG069645		0.82322	1.04249			0.65533
124	LU	H3131G01	0.0374	0610007P06Rik	67669	BG074172		0.933631	0.87322	0.566227		1.12764
125	LU	H3146G02	0.0372	Cfh	12628	BG075397		1.24286	1.15805	0.976428	0.667265	1.05865	1.16146
126	LU	H3135H05	0.0371	1110014C03Rik	68581	BG074499		1.14104	0.955164	1.08526	0.974582	1.16908	0.697041
127	LU	H3073F09	0.0371	4921525H23Rik	67979	BG069186		0.91135	1.01486	0.8143	1.15921	1.14745	0.756728
128	LU	H3096A01	0.037			BG071208		0.931208	0.986101	0.813885	1.04731	1.1491	0.918714
129	LU	H3114F03	0.037			BG072758		0.886862	0.997241		0.993424		0.811768
130	LU	H3135F01	0.0369		270166			1.19226	0.983443	0.964957	0.472532	0.933925	0.714558
131	LU	H3097G08	0.0369	Pik3ca	18706	BG071351		1.10194	1.39862	0.988876		0.940615
132	LU	H3063H02	0.0368	2210404A22Rik	75677	BG068292		1.22623					0.85423
133	LU	H3093G05	0.0366	C130092O11	232035	BG071013		0.908177	1.13205	0.841546	0.961453	1.27652	0.904628
134	LU	H3097B12	0.0366		76952	BG071299		1.1982	1.18615	1.20179	1.04158	0.875364	1.35259
135	LU	H3115A02	0.0363	Atrn	11990	BG072788		1.1384	1.03348		1.17116	0.762456	0.917169
136	LU	H3090C07	0.0361			BG070709		0.888779	1.04925	0.842977	1.02741	1.25799	0.898446
137	LU	H3139G06	0.0361			BG074824		0.87368	0.74258
138	LU	H3126D02	0.0361	1110007C24Rik	66146	BG073638		1.10596	0.938423	1.23105		0.87828	0.842666
139	LU	H3014F03	0.036	Vil2	22350			0.913164	0.925381	1.52548		0.735213	0.842886
140	LU	H3081C05	0.0359	1500003O03Rik	56398	BG069892		1.14491		1.3292		0.605285	0.827596
141	LU	H3146B12	0.0359	Gdi3	14569	BG075350		0.87247	0.998431	0.947214	0.977254	1.08288	1.06219
142	LU	H3112H08	0.0357					0.854703	0.91923	1.03228	0.938279	0.91673	0.713902
143	LU	H3011G06	0.0357			BG063873		1.23355	0.918338	1.52566	1.16263	0.577741	0.709439
144	LU	H3092H03	0.0356	Osbpl6	99031	BG070848		1.30467			1.09542	0.82714	1.03333
145	LU	H3138F06	0.0356			BG074734		0.854775	0.908814	0.759822	0.761332	0.796163	1.03352
146	LU	H3136E11	0.0353	Nr1d2	353187	BG074556		1.96903				1.04542	1.2623
147	LU	H3106E06	0.0353	Rnf44	105239	BG072080		0.886274	0.830103	0.962018	1.07135	0.785601	0.890591
148	LU	H3006H07	0.0352		12314	BG063406		1.07914	0.871735	0.974754	0.900472	1.36073	0.866208
149	LU	H3093G09	0.0348	D17Wsu94e	28064	BG071017		0.820399	1.14232	0.904941	0.982588	1.08878	0.981219
150	LU	H3141H07	0.0347	Dpysl2	12934			1.28838	1.11014	0.904049	1.09921	1.50368	1.10534
151	LU	H3125G12	0.0347			BG073768		1.08834	0.752619	1.13536			0.877647
152	LU	H3136F08	0.0345	Lu	57278			1.36203	1.22185	0.983562	1.05114	1.02403	1.25012
153	LU	H3142A04	0.0344	Apbb2	11787	BG074998		1.37757	1.24924			1.71802	1.33001
154	LU	H3110B03	0.0343			BG072401		0.842003	1.00486		1.14894	1.24501
155	LU	H3130B05	0.0343	Gemin4	276919	BG074039		0.856281		0.511548			1.59849
156	LU	H3085C12	0.0342	1810015C04Rik	66270	BG070252		1.15268	1.09197	1.14916	1.01253	0.608173	0.754438
157	LU	H3129G05	0.0342	1110020D10Rik	64164	BG074005		1.19335	0.819338			0.771704	0.805289
158	LU	H3140G06	0.0341	Mpv17	17527	BG074905		1.14214	0.94815	1.06534	0.87767	0.965966	0.828346
159	LU	H3052A09	0.0341	E330034G19Rik	105418	BG067232		1.11724	0.904971	1.03817	1.03199	1.14126	0.854039
160	LU	H3028G01	0.0335			BG065228		0.912192	1.0033	0.90849	0.997856	1.18588	0.913228
161	LU	H3067E04	0.0335	Anxa7	11750			1.14278	1.21532	1.10936	1.0778	0.89435	1.32009
162	LU	H3096G12	0.0332		77435	BG071273		0.76623	1.00175	0.944396	0.709686	0.936628	1.13032
163	LU	H3121G11	0.0331	Ttc3	22129	BG073370		0.839047	0.866271	1.18619	0.756534	0.770646	0.576742
164	LU	H3125A04	0.0329	Frg1	14300	BG073714		0.891175	0.727197			0.993592	1.0227
165	LU	H3030F08	0.0329	2900010J23Rik	72931	BG065399		0.889196	0.879521	0.930022	1.00846	0.931278	0.940407
166	LU	H3139E08	0.0326					0.841274			0.947501	1.11367
167	LU	H3129A05	0.0325	Csnk1g1	214897	BG073943		1.13842	1.03135			1.36332
168	LU	H3055G12	0.0324	F2r	14062	BG067569		1.20658	1.10837	1.03307	0.978974	0.9372	1.14167
169	LU	H3067E03	0.0324	Laptm4a	17775	BG068617		1.3149	1.03752	0.793972	0.966147	1.32049	0.856783
170	LU	H3026B05	0.0323	Ptbp1	19205	CK334425		0.846403	0.857048	0.892781	0.907254	1.27358	1.23629
171	LU	H3112E09	0.0322	Gpld1	14756	BG072581		1.11468	0.959959	1.16078	0.99399	0.990421	1.1454
172	LU	H3135B05	0.032	Btrc	12234	BG074434		0.886227	0.773789			0.777965	0.731309
173	LU	H3090D05	0.032		66537	BG070717		0.864881	0.891706	0.805429	0.876067	1.43979	0.929319
174	LU	H3087G09	0.0319	1110001C03Rik	80795	BG070480		1.10225	1.07242	1.15207	1.17367	0.960016	0.863805
175	LU	H3096B10	0.0319					1.06902	1.06987	0.933347	0.914659	1.18535	1.02213
176	LU	H3096H10	0.0319		217980	BG071278		1.24117	1.1038	0.899406	1.30696	1.13138	1.2425
177	LU	H3093H12	0.0316	Mmp7	17393	BG071031		0.807017	0.9752	0.794067	0.917908	1.40995	0.99834
178	LU	H3090D04	0.0315		114241			0.836423	0.981497	0.700716	0.874226	1.80943	0.940505
179	LU	H3025G07	0.0314		12537	BG064957		1.02387	1.02625	1.18793	1.1382	0.854272	1.2242
180	LU	H3109H11	0.0314	Crip2	68337	BG072386		1.54761	0.996731	0.779279	0.900154	1.48822	1.11973
181	LU	H3116H11	0.0314	B230219D22Rik	78521	BG072957		0.932672	1.00617			1.10106	0.800792
182	LU	H3057H01	0.0313	BC010245	235041	BG067757		1.30385	1.31257	0.689813		1.10213	1.01086
183	LU	H3088G12	0.0313		24099	BG070575		0.799171	1.13483	1.02138	0.968684	0.783876	1.26645
184	LU	H3139G04	0.0311	2410005O16Rik	66302	BG074822		1.15647	1.1206			1.086	0.82374
185	LU	H3147E05	0.0311	Hspcb	15516	BG075462		1.25574	0.976783	1.1132	1.06241	1.02629	1.2034
186	LU	H3090C01	0.0309		231866	BG070703		0.881305	1.04522	0.698528	0.872436	1.74441	0.907709
187	LU	H3131H03	0.0308	Osbpl9	100273	BG074186		1.16514	1.18118	0.989221	1.01064	1.08497	1.24887
188	LU	H3098D11	0.0308					0.916195	0.946079
189	LU	H3038G08	0.0308		none			1.2336	1.02037	1.06624	0.996729	1.07425	0.947536
190	LU	H3143C12	0.0305	Mov10	17454	BG075103		0.816063	0.918341		0.744756		0.958073
191	LU	H3102G04	0.0305	1500001M02Rik	67938	BG071746		1.14792	0.900947		0.957162	1.1763	1.00219
192	LU	H3125E11	0.0303	P4hb	18453	BG073750		1.37457	0.864744	1.30522	0.940904	1.25251	0.706507
193	LU	H3133E02	0.0303	Vcp	269523			1.20918	0.930854	0.987907	1.03443	1.42475	0.83854
194	LU	H3094G12	0.0302		69546	BG071113		0.863189	1.10181	1.06515	1.04361	0.788996	1.33984
195	LU	H3148G01	0.0301					0.929269	1.00966
196	LU	H3129F01	0.0301			BG073990		1.19345	1.0566
197	LU	H3093H01	0.0301	Mgat2	217664	BG071021		1.08436	1.41451	0.984857	0.951348	1.23546	0.98772
198	LU	H3061G11	0.03			BG068106		1.08507	0.972071
199	LU	H3073C03	0.03	1500041J02Rik	67876	BG069146		1.11792				1.03655	1.3186
200	LU	H3136F06	0.03	Prkx	19108	BG074563		0.896597	0.871206		0.950413	1.02696	0.846965
201	LU	H3021C05	0.0298	1100001D10Rik	68420	BG064565		1.09423	0.913918	0.985671		1.11476
202	LU	H3129A01	0.0298	Aldh1a1	11668	BG073939		1.41187	0.571333	2.071	1.51325	0.802176	0.861945
203	LU	H3129B04	0.0297	Dazap2	23994			1.28537	0.855877	0.975639	0.975926	0.980604	0.695007
204	LU	H3065D10	0.0296	Rap1a	109905	BG068432		1.15294	1.00823	1.02645	0.910244	0.920159	0.975006
205	LU	H3097E09	0.0295					1.11719	1.06266
206	LU	H3133G05	0.0295	Eef1a1	13627	BG074328		1.12175	1.02213	1.18102	0.9073	0.838764	1.02423
207	LU	H3076A08	0.0294		245841	BG069484		1.15396	0.924025	1.42332	0.871544	0.563328	0.674791
208	LU	H3106H08	0.0294			BG072115		1.11534	1.2179
209	LU	H3102A03	0.0294	9130023F12Rik	216549	BG071681		1.19732	0.936918		0.916344	1.02554	1.14279
210	LU	H3077E03	0.0293	Pcbp1	23983	BG069542		0.91513	0.922419	1.06715		0.790733	0.978829
211	LU	H3051H11	0.0293	AI481105	98999	BG067222		1.20593	1.15183			1.15029	1.33805
212	LU	H3057G12	0.0292	Tgfb1i4	21807	BG067756		1.13741	1.18818	0.803	0.764858	1.15048	0.910366
213	LU	H3131H02	0.0292	Pacsin2	23970	BG074185		1.31943	0.818838	1.06067	1.11434	0.797499	0.641404
214	LU	H3068D05	0.0292			BG068698		1.19132	1.03505			0.990009	1.02932
215	LU	H3111C09	0.0291	Alas1	11655			1.39968	0.972169	1.39445	1.59638	1.09374	1.41583
216	LU	H3145G07	0.0291	Tkt	21881	BG075311		1.24222	0.740931	1.52769	1.37205	0.935387	0.727478
217	LU	H3090G01	0.029	1110067D22Rik	216551	BG070746		0.857512	1.03662	0.716728	0.851468	1.49931	0.99847
218	LU	H3017E02	0.0289	1110021N07Rik	67819	BG064257		0.931767	0.940317	0.959818	1.05843	0.966976	0.863246
219	LU	H3022H03	0.0289	Stk17b	98267	BG064688		1.04543	0.999115			0.864367	0.920062
220	LU	H3075A09	0.0288	MGC18894	234564	BG069315		1.29105		0.868501	1.32709	0.997981	1.16879
221	LU	H3148E08	0.0287		18245	BG075545		0.868156	0.68529		1.08757	0.931715	0.852837
222	LU	H3101A03	0.0286	Rnf35	260296	BG071599		1.10685	0.915658	0.893607	1.08455	1.11735
223	LU	H3128A12	0.0285		26366			0.827932	1.03707	1.06552	0.847378	0.735244	0.991373
224	LU	H3073F10	0.0283	Capn2	12334	BG069187		1.52051	1.30586	0.758783	1.12705	1.53779	1.31891
225	LU	H3129G01	0.0281	Sh3glb1	54673			1.09427	0.788854		0.970233	1.14112	0.884582
226	LU	H3082B09	0.0281	H6pd	100198	BG070049		1.23832	1.375	0.966711	0.633433	1.10328	1.04583
227	LU	H3106D03	0.028			BG072067		0.883657	1.02601	0.958694		1.03844	1.12858
228	LU	H3144E07	0.0279	Stx7	53331	BG075204		1.16951	1.08149	1.24151	0.691725	0.752932	0.96314
229	LU	H3106C09	0.0279					1.20735		0.986936		1.13704
230	LU	H3135E12	0.0278	Grcc2f	14791	BG074475		0.843794	0.837481		1.10915	1.02995	1.04235
231	LU	H3126E05	0.0277	Cab39	12283	BG073653		1.12854	0.91328	1.11797	0.747452	0.796949	0.767701
232	LU	H3134C01	0.0277	Mbtd1	103537	BG074362		0.814769	4.21655		1.41254	0.851234
233	LU	H3140C05	0.0277		386612	BG074859		1.22764				1.64298
234	LU	H3077D06	0.0276	C630029K18Rik	225888	BG069533		1.13503	1.04912	0.893858		0.801819
235	LU	H3065G09	0.0275			BG068462		1.1437	1.01238	0.981938	0.99496	1.08845	0.995276
236	LU	H3082B11	0.0275	BC046518	215632	BG070051		0.81753	1.21547	1.15837		0.707152	0.913465
237	LU	H3147D06	0.0275	2700085A14Rik	67125	BG075453		0.664911	0.737995		0.908894	1.20422	1.21724
238	LU	H3125H01	0.0275	Eif4g3	230861	BG073769		1.19961	0.934622		1.01579	1.08923	0.868932
239	LU	H3055G05	0.0274	E230022H04Rik	225339	BG067562		0.820893	1.12724			1.67163
240	LU	H3128C12	0.0274	Hp1bp3	15441	BG073886		0.82653	0.858069		1.08416	0.916739	0.699226
241	LU	H3117E03	0.0273	Cnbp	12785	BG073001		1.12831	0.850546	1.04602	1.08339	1.11378	0.97199
242	LU	H3027A07	0.0272	Eif4g2	13690	BG065070		1.25202	0.9056	0.889754	1.08037	1.30506	0.894409
243	LU	H3022A08	0.0272		74778	BG064627		0.84312	1.10406	1.17677	1.21866	0.923537	1.28059
244	LU	H3075C05	0.027	Eif5	217869	BG069410		1.13804	0.927443	0.747777	0.878613	1.4384	1.09487
245	LU	H3073F11	0.0269	1300006C19Rik	68292	BG069188		1.2101	1.05154	0.914511	0.879676	1.13021	0.879109
246	LU	H3069H04	0.0267	Rasa2	114713	BG068838		1.14428	1.26793	0.943852	1.14407	0.928471	1.29044
247	LU	H3023G09	0.0267	Ddx5	13207	BG064783		1.20822	1.00412	0.77004	1.04213	1.02288	0.849177
248	LU	H3130D03	0.0267		18717	BG074058		1.18611	0.443544	0.618951	1.37862	1.90948	1.16092
249	LU	H3136B02	0.0267	Polr2g	67710	BG074517		0.882474	1.12008			1.25548	0.963827
250	LU	H3058E07	0.0266	Mtap4	17758	BG067819		1.19108	1.83194			1.29918	1.63241
251	LU	H3113E05	0.0265		14109			0.832879	1.00376	0.811679	1.16322	1.25656	1.06168
252	LU	H3138C06	0.0265		12943			0.803977	0.847833	1.08753	0.890694	0.785239	1.04079
253	LU	H3021H07	0.0265	2310011J03Rik	66374	BG064615		0.948836	0.87604	0.895674	1.26186	1.30935	0.989114
254	LU	H3078A06	0.0264	0610025L06Rik	67803	BG069592		0.712143	1.03972			0.916374
255	LU	H3084B02	0.0263	Ppp1r12a	17931	BG070139		1.10748	1.17662	0.701131		1.36015	1.01388
256	LU	H3026D04	0.0263	Ccnd2	12444	BG065010		0.837116	1.16251	0.765911		1.72941	0.983334
257	LU	H3089D06	0.0262	Cav	12389	BG070627		1.8639	0.909329	0.64015		1.23898	1.62798
258	LU	H3018H02	0.0262	2310057H16Rik	67951	BG064377		0.904593	0.842114	0.883922	0.832317	1.27417	0.972674
259	LU	H3115F09	0.0262	Sgce	20392	BG072850		1.15705		1.07554		1.48398	1.05564
260	LU	H3082F02	0.0261	2310014B11Rik	69632	BG070085		1.34392	0.899702	0.71934	1.02082	1.38215	1.16132
261	LU	H3025F11	0.0261	Gapd	14433	BG064950		0.82994	0.895707	1.12739	0.97771	1.03458	1.13315
262	LU	H3141D09	0.026			BG074957		0.896572	1.03416	1.48189		0.751852	1.17526
263	LU	H3096F03	0.0259		2516	BG071255		1.26192	1.19489	0.658799	0.918018	1.59832	1.11938
264	LU	H3029C06	0.0259	Hspa8	15481			1.33331	1.1029	1.15399	1.39569	1.02667	1.30649
265	LU	H3124C03	0.0258					1.14884	0.99752		0.899193
266	LU	H3030H03	0.0258	Supt16h	114741	BG065414		0.801948	0.760261	0.887083	0.742556	1.0568	0.914086
267	LU	H3097C05	0.0254					1.32117
268	LU	H3065B12	0.0254	Ap3m1	55946	BG068411		1.16178	1.13462		1.14069	0.842153	1.04499
269	LU	H3117B06	0.0254	Mef2a	17258	BG072973		1.14712	0.974779
270	LU	H3113E03	0.0253	Mknk2	17347	BG072663		1.14915	0.877968			0.947513	0.976567
271	LU	H3096A02	0.0252	Lap3	66988	BG071209		0.913034	0.993628	1.04257	1.02349	0.831286	1.0832
272	LU	H3111D10	0.0252	Ces3	104158	BG072503		1.48089			0.861434	0.457627
273	LU	H3061A06	0.0249	Pafah1b1	18472	BG068033		1.12154	1.04002	0.929315	0.908205	0.958425	1.11421
274	LU	H3078D08	0.0248			BG069629		1.0885	1.27929			0.924745	0.993032
275	LU	H3098C02	0.0248			BG071374		0.911568		1.16723	1.09405	0.902077
276	LU	H3100E10	0.0248	3110006P09Rik	68036	BG071566		1.13388	0.972783			0.801965	0.840162
277	LU	H3080B01	0.0247	Tcte1l	67117	BG069784		1.21573	1.08814	0.774042	1.03036	1.13737	1.13356
278	LU	H3098D07	0.0246		17709			1.1207	1.10392	1.3137	0.929413	0.581987	0.840015
279	LU	H3127C09	0.0245	Appbp2	66884	BG073804		1.11416	0.916236		1.40204	1.07026	0.838542
280	LU	H3054B12	0.0245	Nfe2l2	18024	BG067417		1.23399	0.879231	1.27149		1.02279	1.36195
281	LU	H3119A10	0.0244	Rps8	20116	BG073118		0.727561	0.903058	0.898318	1.04526	0.977476	1.05175
282	LU	H3132G08	0.0244	Sema3c	20348	BG074256		1.33215				0.689832
283	LU	H3086A07	0.0243	Pten	19211	BG070316		1.33115	1.37731	0.97547	1.09074	1.17691	0.952135
284	LU	H3048E04	0.0242	4930555L11Rik	75320	BG066916		0.883639	1.03636
285	LU	H3058C04	0.0242	2010004P11Rik	67889	BG067793		0.902902				0.804976
286	LU	H3141H10	0.0242	Rab6ip1	19347			1.25191	1.00537	0.978591	1.16135	1.17089	1.35485
287	LU	H3090A11	0.024		15415	BG070691		0.930776	0.957354	0.730227	0.717275	1.5493	0.909202
288	LU	H3090A01	0.024		71897	BG070681		0.852738	1.11427	0.74272	0.883812	1.59866	0.944174
289	LU	H3115C01	0.0239	Car8	12319	BG072807		1.44097			1.0797	0.648923	0.863734
290	LU	H3052G06	0.0239			BG067295		0.874018	1.07032		1.08769	0.745547	0.87286
291	LU	H3082B08	0.0239	Hipk1	15257	BG070048		1.08706	1.02613	0.947662	0.94042	0.993506	1.2226
292	LU	H3027C03	0.0239	Cops3	26572	BG065089		0.759594	0.842633	0.847769		1.65573	0.88921
293	LU	H3090G07	0.0237		100317	BG070752		0.90357	1.07842	0.775896	0.981128	1.42792	0.817639
294	LU	H3080C12	0.0237	C79802	56456	BG069805		1.1414	0.825694		0.981982	0.9693	0.818848
295	LU	H3026E07	0.0236	Sfxn1	14057	BG065024		0.791467	0.870435	0.97975	1.00609	1.06973	0.944627
296	LU	H3097D10	0.0235					1.12924	1.13616	0.905192	1.20922	1.24365	1.03974
297	LU	H3114H06	0.0235	Pigm	67556	BG072782		0.838507	1.05362			0.914026
298	LU	H3114H11	0.0235	Ctdsp2	52468			0.836934	0.981839				0.757159
299	LU	H3090G08	0.0235		26408	BG070753		0.914583	0.929425	0.748416	0.962235	1.46516	0.92165
300	LU	H3124H09	0.0234	Ubc	22190	BG073708		1.30628	0.851514	0.907579	0.938426	0.974376	0.812729
301	LU	H3026F01	0.0234	Cltc	67300	BG065029		1.09294	0.797104	0.913735	0.573566	1.36815	0.82107
302	LU	H3135D04	0.0233	Mrpl45	67036	BG074455		0.820688	0.919329		0.980429	1.11854	1.05885
303	LU	H3070B04	0.0233	Apg12l	67526	BG068862		1.09846	1.25282	0.968612	1.04164	1.02198	1.04968
304	LU	H3093D09	0.0232	Tomm22	223696	BG070985		0.888585	1.00104	0.796943	1.01835	1.43246	0.985628
305	LU	H3023F10	0.0231	Hspca	15519	BG064772		1.24217	0.795016	1.20283	0.891584	1.29254	1.18256
306	LU	H3123G07	0.0229	C630007C17Rik	241514	BG073535		1.25538	1.00099		1.40354	1.36402
307	LU	H3137H08	0.0229	B230114J08Rik	77975	BG074673		1.21993	0.967718			0.826169	0.982462
308	LU	H3059D02	0.0228					1.07513	1.20291
309	LU	H3023C07	0.0227	Prdx6	11758	BG064735		1.72604	1.0338	0.537403	1.24802	1.9549	0.323828
310	LU	H3121A11	0.0226	Pvrl1	58235	BG073305		0.795017	0.828572		0.746402
311	LU	H3079F08	0.0226	Prelp	116847	BG069745		1.3742	1.13232	0.672576		1.2636	1.36879
312	LU	H3078H06	0.0225			BG069674		0.853387	0.923804		1.11232	0.817463	1.3075
313	LU	H3147E06	0.0225	Hspcb	15516	BG075463		1.21936	1.1463	1.04002	0.922835	1.06987	1.15267
314	LU	H3115B03	0.0225	Dab2ip	69601	BG072798		1.14712	1.16639	0.884436		1.05626	1.18174
315	LU	H3146H06	0.0224	1110028E10Rik	68682	BG075411		0.927709	0.969971	1.0767		0.99476	0.971372
316	LU	H3142G06	0.0223		385065	BG075057		0.863826	0.992558	1.00416	0.758268	1.08767	0.761407
317	LU	H3056A12	0.0221		74035	BG067592		1.2552	1.00043	1.359	0.8819	1.06921	1.00346
318	LU	H3117C08	0.0217	Cltc	67300	BG072984		1.24866	0.860484	0.959564	0.997521	1.28312	0.859566
319	LU	H3114G02	0.0217	8030445B08Rik	107568	BG072766		1.24495	1.07442	1.06912	1.09552	0.816461	1.02847
320	LU	H3127B03	0.0217		19386	BG073789		1.21011	0.851977	0.824443	1.28724	1.36427	0.839385
321	LU	H3109G09	0.0215	1500036F01Rik	66425	BG072372		1.14669	1.01	1.06988	1.55827	1.00848	0.828054
322	LU	H3062G12	0.0215			BG068199		0.901129	0.902479	0.843157	0.950614	0.986712	1.02569
323	LU	H3058B07	0.0215		329387	BG067784		1.17775				0.869063	0.820456
324	LU	H3129D07	0.0214	Rslcan2	386624	BG073976		1.29333	0.960178			0.908816
325	LU	H3097B05	0.0213	Atp11a	50770	BG071292		1.34993
326	LU	H3057E05	0.0213	Ptpn21	24000	BG067725		0.896498
327	LU	H3015G08	0.0212	Slc2a1	20525	BG064126		0.502624	1.23945	0.655256	0.866421	1.5151	0.740941
328	LU	H3022D05	0.0212	Tpbpb	116913	BG064656		1.11675	1.41692
329	LU	H3125F03	0.021	Txn1	22166	BG073753		1.26516	0.82858	1.02275	1.27049	1.11746	1.02528
330	LU	H3125B02	0.0209					1.13835	0.964404
331	LU	H3129D02	0.0209	Sin3b	20467	BG073972		0.886366	1.09846	0.95278	1.20894	1.04287	0.890529
332	LU	H3091E07	0.0208	Ube2d2	56550	BG070899		1.09083	1.01837		0.95725	1.12753	0.964813
333	LU	H3124G06	0.0207	2410030A14Rik	66481	BG073693		0.837904	0.906859	1.01809	0.920293	0.972464	0.970854
334	LU	H3082H12	0.0207	Ube2j2	140499	BG069952		0.861794	1.06105			0.465041
335	LU	H3114B04	0.0204	Rdx	19684	BG072716		1.14048			0.911732
336	LU	H3081A12	0.0202	Facl4	50790	BG069876		1.17998
337	LU	H3060D10	0.0202			BG067983		1.06821				1.06382	1.11893
338	LU	H3058F06	0.0201	2310047O13Rik	66960	BG067830		1.15582	1.07003			0.847388	1.08587
339	LU	H3084D10	0.02					1.19332	1.09751	0.897148		1.07445	1.0363
340	LU	H3060E04	0.0199	6030436C20Rik	109333	BG067987		1.09477	0.869401	1.0396		0.981959	1.05743
341	LU	H3090E12	0.0198	Rbbp6	19647	BG070735		0.859357	0.951921	0.745243	0.846999	1.39331	0.884248
342	LU	H3027E07	0.0198	Eno1	13806	BG065116		1.40099	1.03845	1.15186	1.22798	1.30661	0.802282
343	LU	H3128C11	0.0196			BG073885		1.13372	0.966333
344	LU	H3143B08	0.0196	Eif4g1	208643	BG075088		1.13077	0.934339	1.06839	0.952811	0.922396	0.959135
345	LU	H3077D09	0.0196	2700038M07Rik	78889	BG069536		0.836646	1.20574	0.826493		1.04794	1.28944
346	LU	H3100D09	0.0195			BG071556		1.1595	0.902795	0.956571	0.983012	0.696346	0.782969
347	LU	H3074D08	0.0195		76937	BG069255		0.921136	0.852203	1.1703	0.909918	0.930186	0.6819
348	LU	H3053F02	0.0195		140795			1.16979	0.980889	1.50193	0.918556	0.559716	0.818167
349	LU	H3115D09	0.0194		384337	BG072827		0.850897					0.891779
350	LU	H3135B01	0.0193	Egfl5	230316	BG074432		1.28199	0.848788		0.72652	1.31814	0.890733
351	LU	H3134A06	0.0192	Per3	18628	BG074345		1.21112
352	LU	H3090E07	0.0192			BG070730		0.895594	1.12219	0.847326	1.00245	1.20452	0.866492
353	LU	H3140G03	0.0191	2510004L20Rik	66515	BG074903		0.826658	0.755597		0.683643	1.82256	1.05177
354	LU	H3085G07	0.0191	Tgoln1	22134	BG070293		1.19108	1.00981	0.526249	1.10688	0.684359	0.800545
355	LU	H3140F04	0.019	Anxa6	11749	BG074892		1.22808	1.07294	0.762618	1.17259	1.38566	1.10819
356	LU	H3090H01	0.0189	Supt4h	20922	BG070758		0.868243	1.00074	0.659254	0.880695	1.50866	0.939923
357	LU	H3117E09	0.0189	8430401C09Rik	224792	BG073006		1.3638	1.00248	0.739163	1.36575	1.41238	0.955347
358	LU	H3131A10	0.0189	Sypl	19027	BG074116		1.20592	0.865843	1.28506		0.893487	0.993542
359	LU	H3098G03	0.0188	Stim2	116873			1.18844		1.07199		1.00703
360	LU	H3071E12	0.0186	C530050K14	328326	BG068996		1.09717	0.868089
361	LU	H3096E08	0.0186	AI316885	210297	BG071250		0.866437	1.0369	1.04607	1.07925	0.948092	0.852846
362	LU	H3081G05	0.0185	2210409H23Rik	333433	BG070015		1.1523	0.961742	1.22969		0.657616	0.942159
363	LU	H3125C03	0.0185	Nxt1	56488			0.828198	1.07604	1.11318	1.25808	0.96782	1.11306
364	LU	H3128B12	0.0185	D3Jfr1	229663			0.867633	0.898617	0.813707	0.942895	1.01064	0.960133
365	LU	H3067B09	0.0183	Ube2d3	66105	BG068588		1.10952	1.10882	0.928346	1.10885	1.01686	1.15291
366	LU	H3051C06	0.0183	Hspa5	14828	CK334553		1.36474	1.26429	1.75509	0.664753	1.0222	1.39744
367	LU	H3078F12	0.0183	Lasp1	16796	BG069657		0.855144	1.00198	1.32552	1.01329	0.548539	0.75905
368	LU	H3124B06	0.0183	Mc7	80985			0.780333	1.08262	1.0768	0.855805	0.904048	1.10651
369	LU	H3140G01	0.0182	Timeless	21853	BG074901		1.23522	0.953869	1.44308	1.48291	0.961645	0.783889
370	LU	H3055F10	0.0181			BG067555		1.13146	0.923163	0.871474		1.0182
371	LU	H3053D11	0.0181		12457	BG067352		0.825425	1.21359	0.516225	0.888317	2.12544	1.38127
372	LU	H3090D06	0.018	BC038286	227298	BG070718		0.861625	0.880603	0.85827	0.849532	0.981811	0.920877
373	LU	H3054F05	0.018	Lyzs	17105	BG067456		2.25007	1.0165	0.917217	0.933776	1.03064	1.45442
374	LU	H3097B09	0.018	Cd97	26364	BG071296		1.43875	1.11613			0.892596	1.24825
375	LU	H3133C01	0.0179	Sui1-rs1	20918	BG074285		1.26628	0.90628	1.13653	1.35972	1.01663	0.834657
376	LU	H3051C09	0.0178	Glmr	218624	BG067162		1.267	0.942826	1.2182	2.16278	1.52811	1.01722
377	LU	H3128F08	0.0176	Gtf2f2	68705	BG073914		0.866504					1.02307
378	LU	H3114E04	0.0176	Sssca1	56390	BG072748		0.742993	0.754418			1.10852	1.03075
379	LU	H3140E06	0.0175	Cd151	12476	BG074882		1.40958	1.14154	0.9159	0.918751	0.973284	0.889715
380	LU	H3054A02	0.0174	Pcnp	328694	BG067396		1.09913	1.00126	0.886151	0.970801	1.32232	0.850446
381	LU	H3131G04	0.0174		13207	BG074175		1.09778	1.20491	0.948101	1.20587	0.911595	0.864354
382	LU	H3098F09	0.0174	Vamp8	22320	BG071415		1.26967	0.995695	1.1805	1.30897	0.827973	0.888718
383	LU	H3133G06	0.0173	H19	14955	BG074329		2.07597		1.04661		1.07808
384	LU	H3147E08	0.0172	1500016L11Rik	68953	BG075465		1.14121	0.938999	1.07981	1.31049	1.13681	1.00762
385	LU	H3093H03	0.0172		210619	BG071023		0.921057	1.22592	0.846162	0.922373	1.23581	0.981558
386	LU	H3097F01	0.0172	Lman2	66890	BG071332		1.12304	1.09662	0.939351	0.889639	1.23058	0.869699
387	LU	H3080B08	0.0171	2900070E19Rik	73046	BG069790		1.11886	0.533745		2.09367	0.895407	1.10597
388	LU	H3079F11	0.0171	Lims2	225341	BG069748		1.3721		0.926328	0.919123	1.18783
389	LU	H3116A06	0.017	Pnrc1	108767	BG072875		0.833384	0.884163	0.848368	0.645631	0.881647	0.756719
390	LU	H3125H12	0.0169		20104	BG073611		0.719511	0.928564	0.913945	0.925055	1.06064	1.00252
391	LU	H3082H01	0.0169	Skil	20482	BG069941		1.29091	0.990475
392	LU	H3114F08	0.0169		75647			1.11059	1.28483	1.10215	1.19818	0.759301	1.24244
393	LU	H3056H10	0.0168	Rbbp5	213464	BG067672		1.2893	1.11833	0.829601	0.984815	1.1234	1.06043
394	LU	H3114E08	0.0168	Actg	11465	BG072752		1.20274	1.16669	1.27219	0.641342	0.895979	1.0893
395	LU	H3126D01	0.0167		none	BG073637		1.1708		1.15835	1.128	0.933947	0.758869
396	LU	H3081B02	0.0166	Cds2	110911	BG069878		1.14562	1.08006		0.801303	1.07401	0.881196
397	LU	H3145F10	0.0165	Cryzl1	66609	BG075303		1.13823	0.936055	1.02251	1.31763	1.16504	0.830483
398	LU	H3094G05	0.0164		25489	BG071106		1.14011	1.11982	0.977655	0.94236	0.893059	1.29041
399	LU	H3065B10	0.0163			BG068410		0.906535	0.957304	0.86441	0.932784	1.22126	1.01792
400	LU	H3142A02	0.0162			BG074996		1.12711	1.00048	0.975194	1.13832	0.975132	0.916952
401	LU	H3061B02	0.0161	Arih1	23806	BG068041		1.08711	1.08243	0.969477		1.0242	1.20001
402	LU	H3071D09	0.0161			BG068981		0.836041				2.05686	1.03751
403	LU	H3088C03	0.0161	Psip2	101739	BG070520		0.753677	0.850383	0.679591		2.9824	1.31553
404	LU	H3026D08	0.0161	Sitpec	26940	BG065013		1.43129	1.23023	0.739077	1.04126	1.57515	1.82127
405	LU	H3096C04	0.016		none			1.27378	1.16773	1.16502	0.724767	0.97683	0.816348
406	LU	H3079C11	0.016	Ecgf1	72962	BG069714		0.879785			0.735331	1.36602
407	LU	H3096G02	0.016		78540			1.16569	1.06352	1.35366	0.862144	0.597662	0.773024
408	LU	H3117F06	0.0158	Rbbp7	245688	BG073015		0.792826	0.808292	0.860934	0.904995	1.18258	0.924382
409	LU	H3052F07	0.0156	Punc	19289	BG067286		1.14558	1.04703	0.994906	1.19676	0.891439	1.34475
410	LU	H3138H10	0.0156	Ctsd	13033	BG074760		1.23965	0.835991	0.878671	0.930418	1.44143	1.06699
411	LU	H3025C03	0.0155			BG064912		1.1068	0.949923	1.06137	1.06087	1.16869	0.721658
412	LU	H3056G02	0.0154			BG067653		1.22374	1.50743		0.964193	0.809257
413	LU	H3131B01	0.0153	3230401O13Rik	66685	BG074119		1.19872	0.999096	1.2633	1.11809	0.883277	0.674801
414	LU	H3132F12	0.0153	Ccm1	79264			0.87132	0.775839		1.05263
415	LU	H3129A09	0.0153	Cul1	26965	BG073946		1.12248	0.845006		1.00247	1.08568	0.875043
416	LU	H3117H04	0.0152	Impdh2	23918	BG073034		0.808318	0.794999	0.865354	0.803022	1.72135	0.914703
417	LU	H3126D03	0.0151	4833444A01Rik	320129	BG073639		1.17671	1.02173		1.06943	0.811442	1.13833
418	LU	H3071F07	0.0151		17716			1.19401	1.14552	1.45395	0.98346	0.584506	0.846176
419	LU	H3136B03	0.0151	2810030C21Rik	72686	BG074518		0.852808	1.03257			0.578084	1.23484
420	LU	H3142G03	0.015	Dnajc3	19107	BG075054		1.12788	1.05025		0.832864	0.764009	1.06315
421	LU	H3128B03	0.015	Copa	12847	BG073868		1.1724	1.02919	0.93452	0.888635	1.20013	0.866516
422	LU	H3097C04	0.0147	Xbp1	22433	BG071303		1.2272	1.18427	1.27345	0.775234	0.848763	0.868973
423	LU	H3038B04	0.0145	1300019H17Rik	66899	BG066031		0.826272	0.989411			1.23597
424	LU	H3124A05	0.0145	Rab1	19324	BG073553		0.866748	0.886068			0.843274
425	LU	H3063C12	0.0144			BG068246		1.08507	0.920954	0.92	0.777815	1.24767
426	LU	H3141F10	0.0144	8430423A01Rik	98415	BG074977		0.843721	0.80307	0.89178		1.13678	1.15772
427	LU	H3137E06	0.0143	BC043098	214469	BG074639		1.25002	0.911177		0.838113	0.903301	0.845008
428	LU	H3115D06	0.0142	AI450344	105171	BG072824		1.43149	0.947169	0.747653	1.18488	0.97279	0.672543
429	LU	H3113D07	0.0142		19167	BG072655		1.16791	0.948534		0.989648	1.22212	0.853548
430	LU	H3133F03	0.0141	AI481402	102103	BG074317		1.25335			1.2632	0.782659	1.0591
431	LU	H3130D01	0.0141		25836	BG074057		1.34477	1.09528	0.993333	1.18745	1.04773	0.907105
432	LU	H3080F10	0.0141	Grhpr	76238	BG069839		0.910463	0.976148	1.06872	0.854271	0.901985	0.897931
433	LU	H3096H12	0.014	Vldlr	22359	BG071280		0.890007	0.882516	0.978515	0.944562	0.848421	0.940493
434	LU	H3016D08	0.014		104458	BG064175		1.06875	0.747423	0.686316		1.02745	0.966965
435	LU	H3082B10	0.0138	Map1lc3	67443	BG070050		1.18635	0.921786	0.812303	1.00057	1.21328	0.954669
436	LU	H3058F04	0.0138	Scel	64929	BG067828		1.48797		0.342901		2.96603	1.54246
437	LU	H3096B06	0.0137			BG071222		0.856151	0.855575	0.809424	0.842045	0.928076	0.932185
438	LU	H3025A09	0.0137	Srp14	20813	BG064895		0.823149	1.04154	1.0201		0.965112	1.02533
439	LU	H3136G02	0.0136	Myln	17904	BG074570		1.31211	1.26435	0.816892	0.98694	1.49411	1.07513
440	LU	H3134D12	0.0135			BG074384		0.910158
441	LU	H3090D11	0.0135		434453	BG070722		0.886329	1.04291	0.829194	0.917909	1.27933	1.00784
442	LU	H3096B08	0.0135		21917	BG071223		1.2373	1.13353	1.15838	0.800735	0.987446	1.1771
443	LU	H3086A06	0.0134		14260	BG070315		0.816135	0.816017	0.685483		1.12917	1.12247
444	LU	H3096D12	0.0134	5730403M16Rik	232853	BG071243		0.887474	1.03707	1.22714	0.959515	0.807115	0.795778
445	LU	H3086D11	0.0133		225636	BG070353		0.876384	0.870473	0.93194	0.912199	1.10204	1.04505
446	LU	H3081D10	0.0131	Slc35a5	74102	BG069909		1.2694	1.35408	1.01466		0.836175
447	LU	H3097B10	0.013	Mll5	69188	BG071297		1.10496	1.193	1.003		0.95386	1.09268
448	LU	H3014C10	0.013	Hspcb	15516			1.16864	1.08656	1.05659	0.869963	1.02329	1.40144
449	LU	H3133A06	0.013	Gstm1	14862	BG074268		1.75596	0.800491	1.37397	2.01345	0.81977	0.927232
450	LU	H3065D06	0.013		171168	BG068428		0.868166	1.09966	0.835461	0.959534	1.11056	1.08218
451	LU	H3114D04	0.013	Sorbs1	20411	BG072736		1.20458	0.778485	0.719246	1.06951	1.30325	1.49756
452	LU	H3124E06	0.0129	Atf4	11911	BG073595		0.856017	0.747719	1.07962	1.08661	1.14165	0.913609
453	LU	H3080C05	0.0129	Adam8	11501	BG069799		1.10136	1.08222	0.95321	1.16931	1.03207	1.25734
454	LU	H3135D07	0.0129	Dhcr24	74754	BG074458		1.24056	1.20073	0.963664	1.21231	0.985682	0.929417
455	LU	H3125D09	0.0129	3110002K08Rik	70356	BG073742		1.17898	1.06095	0.808391	1.1518	1.44645	0.800077
456	LU	H3129H06	0.0128	Tinf2	28113	BG074017		0.861295	0.849162
457	LU	H3139F01	0.0127	Soat1	20652	BG074809		1.16789	1.27915		1.0786	1.15339	0.88832
458	LU	H3109A11	0.0126			BG072306		1.13937	0.942015	0.776226	0.878083	1.46782	0.803058
459	LU	H3055H01	0.0126		13629	BG067570		1.24911	1.1924	0.954593	0.885075	1.09159	1.04336
460	LU	H3085H07	0.0125			BG070305		1.21041	1.10088	0.782091	0.998214	1.35218	1.04507
461	LU	H3128G09	0.0124	Usp8	84092	BG073925		1.08504	1.03296		1.05132	1.23951	0.934019
462	LU	H3134A01	0.0123		none			0.915493	1.09137		1.03255
463	LU	H3090B12	0.0122	9230112O05Rik	229589	BG070702		0.817842	0.869955	0.76814	0.832642	1.20627	1.02293
464	LU	H3090A12	0.0122	425O18-1	54219	BG070692		0.803924	0.8986	0.877236	0.756972	1.37824	0.918418
465	LU	H3125E01	0.0122	2410041A17Rik	70025	BG073744		1.33015	1.04051		0.880383	1.91226	0.830699
466	LU	H3056D04	0.0122		73658	BG067619		0.874477	1.15322	0.965328	1.11621	1.10333	1.24638
467	LU	H3058D03	0.0121	Mrgef	217944	BG067803		1.53991				0.844449
468	LU	H3090F11	0.0121		319357	BG070744		0.871562	1.01177	0.783603	0.904469	1.20857	1.05512
469	LU	H3138H07	0.012	Hadha	97212	BG074757		1.28144	0.898906	0.948857	1.09657	1.01414	0.768897
470	LU	H3119A06	0.0116	Brd2	14312	BG073114		1.08644	0.91449		0.8252	1.27048	1.01531
471	LU	H3128E10	0.0115	Usp47	74996	BG073905		1.12992	0.939226	0.965975		0.93202	0.966973
472	LU	H3090E04	0.0115		52708	BG070727		0.914062	1.06668	0.741971	0.975733	1.69462	0.946611
473	LU	H3135C07	0.0115			BG074447		0.884267	1.0284			0.977658	0.990367
474	LU	H3129B09	0.0115	Smarcal1	54380	BG073955		1.11175	1.04472	0.90224	1.25356	1.01992	1.18539
475	LU	H3129E10	0.0114	Sh2bpsm1	20399	BG073987		0.907914	1.06837	0.969218	0.99823	1.07005	0.926012
476	LU	H3029D06	0.0114	Tubb5	22154	BG065290		0.796396	0.738449	0.836226	1.0141	1.19359	1.25241
477	LU	H3124B03	0.0113	4930511A21Rik	59032	BG073559		1.22081	1.00112	1.11425	1.03684	1.01023	0.942516
478	LU	H3059H05	0.0113	3200001F09Rik	71817	BG067938		1.12262	1.02003	0.853382	0.923777	1.11637	0.956039
479	LU	H3117H10	0.0113		12400			0.853461	1.21356	0.998108	1.27104	1.07386	1.16899
480	LU	H3097F06	0.0113	Facl5	71879	BG071337		1.32827	1.03913	1.18471	0.929904	0.93725	1.21103
481	LU	H3110B10	0.0112	1810061M12Rik	67016	BG072408		1.21928	1.04568	0.977276		0.868756	1.17047
482	LU	H3090F10	0.0111		53975			0.860665	1.07043	0.793286	1.06319	1.48828	1.00188
483	LU	H3117B08	0.0111		66960	BG072975		0.60741	0.950574	0.504827	0.288363	1.08238	0.473594
484	LU	H3023H11	0.0111	Ftl1	14325	BG064796		1.25188	0.979144	2.15085	1.26731	0.760051	0.749214
485	LU	H3140F07	0.0109	Eef1a1	13627	BG074895		1.17719	1.07973	1.15984	1.12433	0.756127	0.996309
486	LU	H3138G03	0.0107	2410076I21Rik	73673	BG074742		1.16418	0.934693	0.903129		1.19776	0.894952
487	LU	H3066F01	0.0107	Rgs2	19735	BG068533		1.22359	1.17579	0.788441		1.02582	1.17492
488	LU	H3103F12	0.0106	Kctd10	330171	BG071834		1.1958
489	LU	H3079A05	0.0105	Rnf141	67150	BG069685		1.22325	0.917456		0.74379	0.753274	1.05567
490	LU	H3090A03	0.0105		12752	BG070683		0.862571	1.00258	0.705676	1.02702	1.89498	0.942342
491	LU	H3147E11	0.0105	Ptprf	19268	BG075468		1.17929		1.29964		0.690043	1.09012
492	LU	H3104E03	0.0104	2410003B16Rik	72333	BG071905		0.893152	1.61568	1.38116	0.950286	0.813524	0.9739
493	LU	H3125A01	0.0104	2810002E22Rik	99543	BG073711		1.45574	1.1358		1.16922
494	LU	H3132B06	0.0102		13799			0.815886	0.868133	1.21038	0.880355	0.655547	0.692983
495	LU	H3097D09	0.0101	Sh3bgrl	56726			1.27186	1.13245	0.902456	1.0585	1.1642	1.09803
496	LU	H3128A10	0.0101			BG073867		1.2751	1.05085	0.997718	1.061	0.864926	0.904165
497	LU	H3097C06	0.00998	Tgfb1i4	21807	BG071304		1.25583	1.1624	0.817056	0.784499	1.17951	0.851634
498	LU	H3096E01	0.00995	Gcn5l1	14533			1.08455	1.1887	1.04189	1.07149	0.999108	0.985858
499	LU	H3020G04	0.00988	Bsg	12215	BG064525		0.842122	0.652766	0.955364	1.1438	1.40021	1.01868
500	LU	H3058D08	0.00975	Myh10	77579	BG067808		1.23923	1.0015	0.724614	1.05364	1.5427	0.987613
501	LU	H3140E08	0.00973	Glud	14661	BG074884		1.19657	1.07044	0.872242	0.969806	1.01083	0.890172
502	LU	H3061E04	0.00967	Cdo1	12583	BG068078		1.38933		1.29896	0.79529	0.745728	0.922501
503	LU	H3123E05	0.00965		244810	BG073514		0.497782	0.636693	0.682497	0.338731	1.30673	0.506867
504	LU	H3079B05	0.00956	H47	109815	BG069696		1.11057	1.18279	1.17631	0.934498	0.845592	1.03121
505	LU	H3099E07	0.00956	Mrps15	66407	BG071485		1.16406	0.752784			1.07478
506	LU	H3110E08	0.0094	Sgk	20393	BG072439		1.19252	0.922339	1.26873	1.43154	0.849579	0.796994
507	LU	H3062E11	0.00939			BG068175		1.21303	0.861313	1.03816		1.00992	1.12455
508	LU	H3125A09	0.00936	Gpx3	14778	BG073718		1.53942	0.996451	1.73889		0.749834	0.965986
509	LU	H3138D06	0.00935	AI413414	234377	BG074712		0.808095	0.743378	0.935087	1.37606
510	LU	H3114F11	0.00927		15980	BG072764		0.839243	1.01741		0.876866
511	LU	H3029C04	0.00923	Hnrpm	76936	BG065277		0.742958	0.859065			1.50084	1.01702
512	LU	H3095G05	0.0092	Fuca	71665	BG071193		1.26597	1.32972	1.17497	0.950455	0.738883	1.27287
513	LU	H3057H06	0.0092	Slc16a2	20502			0.835104		1.18781	1.07796	0.722964	1.13609
514	LU	H3126F10	0.00914	Sms	20603	BG073670		0.895897	1.06515	0.648003	0.748864	1.85065	0.751694
515	LU	H3059A07	0.00913	3300001H21Rik	70152	BG067862		1.45086	0.992719	0.772805	1.09869	0.942034	0.814361
516	LU	H3144E06	0.00897		331490			1.19555			0.668851	0.910627	0.775308
517	LU	H3079A01	0.00895	F830010I22Rik	319939	BG069681		1.25492	1.24051	0.317608		0.934674	0.819002
518	LU	H3088A05	0.0089			BG070499		1.15821	1.08811	0.906156		1.08815	1.12962
519	LU	H3098H09	0.00889	2310016E02Rik	67695	BG071432		1.44193	1.19446	2.18912	1.31179	0.647092	0.925012
520	LU	H3026E12	0.00886	Np95	18140	BG065028		0.890857	0.915108	0.792918	0.907294	1.11306	1.14235
521	LU	H3063D03	0.00855	Mrgef	217944	CK334603		1.51201	1.12864	0.831002	0.973301	1.05041	1.02188
522	LU	H3093A10	0.00848	C77032	30877	BG070864		0.855099	0.958265	0.784895	0.974038	1.43333	1.05056
523	LU	H3146F12	0.00846	2700023B17Rik	67070	BG075395		0.87794	0.862732			1.1525
524	LU	H3142A10	0.00839	Pros1	19128	BG075004		1.24222	0.847447	0.929573	1.05121	1.11684	1.10537
525	LU	H3050D10	0.00839	Tardbp	230908	BG067087		0.911681	0.880569			1.17296
526	LU	H3123G05	0.00834	Cryzl1	66609	BG073533		0.640813	0.829568		0.364039
527	LU	H3123C02	0.00828	Dnmt3a	13435	BG073493		0.783705	0.797198		0.561069
528	LU	H3091E10	0.00819	Nupr1	56312	BG070902		0.771303	0.635912	1.1732		0.631849	0.584351
529	LU	H3055D02	0.00808	Aldo2	230163	BG067523		1.17657	1.13113
530	LU	H3124F04	0.00806	Mgst1	56615	BG073604		1.61119	1.12438	0.905869	1.01864	1.1777	1.08383
531	LU	H3090G12	0.00802	Lamc1	226519	BG070757		0.797907	0.910995	0.759385	0.763887	1.43581	0.852577
532	LU	H3131H01	0.00797	Arhgdia	192662	BG074184		1.38866	1.17175	1.21917	1.09759	0.834615	0.713934
533	LU	H3106B06	0.00796	Gpiap1	53872	BG072052		0.808791	0.889488			0.926618	0.572294
534	LU	H3131F10	0.00794	1810013B01Rik	76491	BG074169		1.17895		1.34992	1.22251	0.767927	0.848469
535	LU	H3126D07	0.00793	mSSH-1L	231637	BG073643		1.1681	0.999364			1.36236
536	LU	H3081F05	0.00778		56398			1.1524	1.02476	1.04782	0.984773	0.960886	0.71818
537	LU	H3025E05	0.00766	Xab1	74254	BG064934		0.533518	0.793232	0.829003	1.76356	1.29036	1.58311
538	LU	H3090B06	0.00758		327951	BG070698		0.858547	0.7814	0.865559	0.785724	1.03131	0.903269
539	LU	H3090B05	0.00753		76784	BG070697		0.823185	0.967342	0.714413	0.905174	1.50387	0.956305
540	LU	H3124G07	0.00749	Tdg	21665	BG073694		0.868926	0.993263		1.11779	1.06128
541	LU	H3091B02	0.00745	BC061212	381724	BG070782		1.08166		1.08823		0.784093	1.12768
542	LU	H3089C03	0.00733	2610009E16Rik	69202	BG070614		1.17527	1.1293	0.827315	1.02515	1.55544	0.854693
543	LU	H3131G07	0.00732	5830475I06Rik	67776	BG074178		1.18205	1.09952	1.23301	1.14234	0.931261	0.971081
544	LU	H3147E04	0.00724	Hspcb	15516	BG075461		1.3755	1.25312	1.03064	1.05115	1.04053	1.28118
545	LU	H3071H04	0.0071		14732			1.24313	1.28488	1.10225	0.974591	0.880685	1.32806
546	LU	H3092E02	0.00701	Luc7l2	192196	BG070818		1.14788	1.10712	0.705812	1.06985	1.54448	0.920298
547	LU	H3078H10	0.00695	Arf1	11840	BG069678		1.28864	1.13036	1.01091	0.925619	1.23786	0.935029
548	LU	H3128B09	0.00693	Skiv2l	108077			0.890275	1.05474	1.15345	1.1193	1.04268	1.07422
549	LU	H3088C01	0.00687	4921529O18Rik	78257	BG070518		1.18774	1.15675	0.835482	0.999773	1.31497	0.913487
550	LU	H3031A10	0.00682		234419			0.826982	0.971821	0.928203	0.834432	1.473	1.22504
551	LU	H3058A10	0.00682	Hipk3	15259	BG067776		1.43662	1.27713	0.85902	0.864427	1.38643	1.11676
552	LU	H3146B06	0.00674			BG075344		0.855915	0.854243		0.842499		0.827143
553	LU	H3071F03	0.0067	1110046H09Rik	68810	BG068998		1.21177	1.05733	0.935781		0.917497	1.28177
554	LU	H3146C04	0.00669		286234			1.22848	1.05893	0.787542	0.981793	1.4909	1.37157
555	LU	H3082F12	0.00665	Lrba	80877	BG070095		0.869645	1.18729	1.06207	1.05252	0.801731	1.22134
556	LU	H3092H01	0.00657	Atp6v1a1	11964	BG070846		1.12995	1.00201	1.04106		1.07728	0.869445
557	LU	H3117F02	0.00656	Pde1a	18573	BG073011		0.614186	0.782499
558	LU	H3012G02	0.00645	2810411E22Rik	66313	BG063782		1.179				0.961351
559	LU	H3052G08	0.00644	Tieg3	194655	BG067297		1.16084
560	LU	H3115C08	0.00639	Snrk	20623	BG072814		1.2816	1.20347	0.942603	1.1179	0.963572	0.982133
561	LU	H3144A05	0.00637			BG075164		1.20424		1.16738	0.956915	0.919743	1.2757
562	LU	H3128E07	0.00636	Csrp2	13008	BG073902		1.11791	0.995616	1.26603	1.08245	0.872543	0.705588
563	LU	H3133B06	0.00635	Ccnd2	12444	BG074278		1.48095	1.08638	1.33203	1.88796	0.770416	0.893986
564	LU	H3145H02	0.0062	3100002M17Rik	69276	BG075318		1.17935	0.917952	1.09186	1.0615	0.896766	0.748848
565	LU	H3109D03	0.00617	Lamp2	16784	BG072334		1.22228	1.08557	0.872738	1.03693	1.16314	1.00797
566	LU	H3136A01	0.00612	Kit	16590	BG074507		1.57034	1.0451	1.31949		0.55479	0.924977
567	LU	H3102D04	0.006			BG071716		1.08948	1.11973		0.79172		1.65827
568	LU	H3135F02	0.0059			BG074476		1.1715	0.999487		1.10689	0.93702	1.0412
569	LU	H3055B04	0.0059	Wbscr21	68758	BG067501		0.826719	0.983831	0.917412	0.889158	1.15323	0.978874
570	LU	H3074H02	0.00577	Acbd3	170760	BG069297		1.09627	1.27217			0.882276
571	LU	H3123F02	0.00564	Tsc1	64930	BG073522		1.17295	1.16704	0.999028	1.16515	0.902179	1.03341
572	LU	H3058H08	0.00564	Pros1	19128	BG067852		1.17048	1.18408		1.01756	1.24748	1.03004
573	LU	H3114E02	0.00558	Psmd7	17463	BG072746		1.13085	1.09606	0.879607	1.04452	1.0554	1.06149
574	LU	H3031D12	0.00556	Myst3	244349	BG065465		1.11382	1.00451
575	LU	H3128H11	0.00554	Tgfb1i4	21807			1.26142	1.3084	0.868833	1.15168	1.25838	0.937683
576	LU	H3114H02	0.00553	Cd34	12490	BG072778		1.47791	1.31006		0.791085	1.93276	1.13173
577	LU	H3014D01	0.00547	Cltc	67300	BG064000		1.13106	0.952953	0.80407	0.827606	1.64657	0.884465
578	LU	H3025C07	0.00544		228413			0.892201	0.96063	1.23071	1.07652	0.888964	1.12762
579	LU	H3132E06	0.0054			BG074235		0.799768	0.794942			1.0416
580	LU	H3136G12	0.00534		71584	BG074578		0.728951	0.855749	0.753602	0.97515	0.986543	0.741601
581	LU	H3058B01	0.00533	BC003236	80281	BG067779		1.34384		0.943251		0.984835
582	LU	H3088C05	0.00531	Ppm1a	19042	BG070522		1.27252				0.791876	0.89581
583	LU	H3026G04	0.00529	D19Ertd703e	52036	BG065044		0.768337	0.866602	0.917471		1.02808	0.919532
584	LU	H3016E11	0.00523		20084	BG064187		0.699832	0.78725	0.993119	0.641138	0.723254	0.92258
585	LU	H3135E01	0.00522		380928	BG074464		1.43255				0.630382	0.953723
586	LU	H3142G01	0.0051	Gstm4	14865			1.23862	1.04933	1.59825	1.85493	0.620093	0.742184
587	LU	H3097E06	0.00508	Calb3	12309	BG071325		1.23689	0.947769	1.1982		0.912866	1.05697
588	LU	H3090F12	0.00505		16201	BG070745		0.806243	0.864768	0.732696	0.775649	1.25722	0.860316
589	LU	H3077D05	0.00502	Npc2	67963	BG069532		1.65231	1.21491	0.838499	0.935568	1.30341	0.945114
590	LU	H3146A01	0.00496	Rnf7	19823	BG075328		1.23616	1.03891	1.18598	1.2846	0.838976	0.766684
591	LU	H3124C06	0.00483		17709			0.796182	1.09749
592	LU	H3092E09	0.00481	Egr1	13653	BG070825		0.627957	1.00145	0.570024	0.723357	1.56905	0.76895
593	LU	H3090B04	0.0048	Usp1	230484	BG070696		0.805281	1.007	0.707734	0.852781	1.70708	1.00474
594	LU	H3134E11	0.00476	3830613O22Rik	70693	BG074393		1.17311				0.893258	1.0973
595	LU	H3103F09	0.00473	2410146L05Rik	67968	BG071832		1.17715	1.14152	0.86449		1.04709
596	LU	H3090H06	0.00465	Tmc6	217353	BG070763		0.822144	0.801151	0.944333	0.861526	0.910765	0.964975
597	LU	H3118E11	0.00465		15129			0.402909	0.51227		0.579983	1.46943	0.657138
598	LU	H3050E08	0.00462	Dia1	109754	BG067095		1.206		0.888418	1.11293	1.24809	0.943445
599	LU	H3129H07	0.00461		28113			1.2106	1.09165	1.09745	1.09605	0.826161	1.0399
600	LU	H3032C09	0.0046	Psmd2	21762	BG065537		0.869002	0.886017	0.838081	0.924673	1.49967	1.03424
601	LU	H3076G06	0.00458	Stat2	20847	BG069385		0.849451	1.04504	0.949062	1.08719	1.02512	1.16821
602	LU	H3090A09	0.00456	D7Rp2e	110959	BG070689		0.89679	0.992217	0.779378	1.06098	1.53126	0.922758
603	LU	H3090G03	0.00455	Ccnl1	56706	BG070748		0.878543	1.11067	0.739457	0.959275	1.64084	0.992361
604	LU	H3148B09	0.00452	3110005P07Rik	65098			0.823191	1.14648	1.22254	1.14081	0.873955	1.17742
605	LU	H3134D01	0.00448	AI461788	231506	BG074374		1.52979	1.27897	1.40745	2.01858	0.805462	0.987586
606	LU	H3017C02	0.00447	4930548G07Rik	75339	BG064237		0.90101	0.880741	0.963401		0.874874	0.977142
607	LU	H3027C04	0.00442	Smarcc1	20588	BG065090		0.584805	0.749813	0.858963	0.798399	1.45736	0.967878
608	LU	H3101A06	0.00442			BG071602		1.11261	0.846964	0.707987	0.797633	1.67076	0.965928
609	LU	H3131B07	0.00441		27273	BG074125		1.66779	1.11369			0.671766	0.794564
610	LU	H3088A07	0.0044	Gstm2	14863	BG070501		1.22486	1.18175	1.30308	1.16308	0.856178	1.14797
611	LU	H3071H01	0.0041	2810425F24Rik	72750	BG069019		1.23303	1.94277	0.874986		0.963066
612	LU	H3124H08	0.00408	Ubc	22190	BG073707		1.4024	0.907953	1.04387	1.04556	0.786309	0.707268
613	LU	H3137B06	0.00406	Oat	18242	BG074606		0.861112	0.847757		1.10477	0.839838	0.798715
614	LU	H3116B05	0.00406	Mea1	17256	BG072885		0.562558	0.864145		0.706452	0.942939	0.837798
615	LU	H3031D03	0.00396	Aldo1	11674	BG065457		0.750989	1.15632	1.28356	1.44319	0.716091	0.765042
616	LU	H3140A09	0.00391	Cpt1a	12894	BG074843		1.1885	0.832079	1.02757	1.41024	0.842624	0.675667
617	LU	H3077H07	0.00375		381339	BG069582		1.3167	1.30491	0.998283		1.09859	1.28643
618	LU	H3124H07	0.00368	Nr2f2	11819	BG073706		0.708354	0.950184	0.952864	0.618836	1.04736	0.717967
619	LU	H3082C10	0.00368		17716			1.16961	1.0948	1.53225	0.965401	0.62433	0.924535
620	LU	H3093C11	0.00364	C030014K08Rik	233977	BG070975		0.900942	1.00955	0.87792	0.920679	1.10757	1.06209
621	LU	H3055A02	0.00363	6330415M09Rik	70762	BG067489		1.19882	1.24727	0.638317		1.26181	1.00269
622	LU	H3114H05	0.00357	2610301D06Rik	67160	BG072781		0.478779	0.825078	0.888568	0.327175	1.23773	0.949728
623	LU	H3093G02	0.00357	Catns	12388	BG071010		0.884611	1.01583	0.911174	1.06312	1.37188	1.03471
624	LU	H3107B09	0.00351	Tfb2m	15278	BG072137		1.05889	1.0297		0.990641	0.762389	0.895811
625	LU	H3050H02	0.00348			BG067123		1.8735		1.59394	1.23449	0.447097	0.587523
626	LU	H3092A09	0.00341	Mtrr	210009	BG070945		0.833812	0.96375	0.782693	0.872215	0.93055	0.98211
627	LU	H3116D05	0.0034	Sf3b2	319322	BG072906		0.703745	0.902163		0.754842	1.12343	0.855138
628	LU	H3129D10	0.0034	Numb	18222			1.49362	1.02791	0.803943	1.01402	1.1307	0.998176
629	LU	H3058G05	0.00335	C330007P06Rik	77644	BG067839		1.11158	0.987804
630	LU	H3120B07	0.00334	Gsn	227753	BG073223		1.20973				0.826389	0.8003
631	LU	H3090A07	0.00333		229589	BG070687		0.870614	1.01185	0.792058	0.935055	1.5123	0.912458
632	LU	H3090H03	0.00331	Rpa3	68240	BG070760		0.828482	0.995753	0.711305	0.985103	1.66745	0.978783
633	LU	H3078E02	0.00331	Kpnb2	238799	BG069635		1.12581	1.11848	0.996455	0.971356	1.01774	1.16048
634	LU	H3096F10	0.00325	2015-09-01	93684	BG071261		1.31417	1.15338	0.991877	0.890979	1.17156	1.10394
635	LU	H3062D10	0.00314	Lin7c	22343	BG068163		1.14518	1.15793	0.750412		0.993922	0.868327
636	LU	H3137E05	0.00314			BG074638		1.27199	0.833025			1.23855
637	LU	H3090B11	0.0031		17949			0.850543	1.06194	0.771028	0.969134	1.26016	1.01081
638	LU	H3092A08	0.00296	Wdr9	93871	BG070944		1.10813	1.0367	0.974821	1.39455	0.964409	1.11309
639	LU	H3014G10	0.00295	Zfp162	22668	BG064037		0.788821	0.922013	0.764007	1.05584	1.16034	1.25358
640	LU	H3059G06	0.00292	Mtf1	17764	BG067927		0.854682	1.0843	0.913572	1.279	0.888519
641	LU	H3115A08	0.00288	Ly6a	110454	BG072793		1.63251	1.10573	1.41581	0.833548	1.24859	1.16537
642	LU	H3052H07	0.00274	Sars2	71984	BG067306		1.408	1.03125	0.823855	0.964351	1.18759	0.853307
643	LU	H3094D06	0.00269					0.847623	0.930149	0.859507	0.936859	0.942155	1.28521
644	LU	H3134D06	0.00268	Grpel2	17714	BG074379		0.832768	0.885739			0.725867	0.833006
645	LU	H3098H02	0.00264	Dcxr	67880	BG071427		1.2424	0.99292		1.74028	0.652342
646	LU	H3014C02	0.00264	Eeflg	67160	BG063990		1.20219	0.93757	0.971144	1.14162	1.12079	1.01728
647	LU	H3124H12	0.00249	Tubb5	22154			0.645219	0.930029	0.975119	1.30662	0.878453	0.988981
648	LU	H3096E03	0.00248	Cbr2	12409	BG071245		2.44223	0.953782	0.758209	0.980995	1.35943	1.06132
649	LU	H3097F10	0.00244	2015-09-01	93684	BG071341		1.42097	1.15851	0.996799	0.951173	1.11921	1.1022
650	LU	H3063B12	0.00242	Fmo4	226564	BG068235		0.884807	1.10443	0.812736	1.05336	1.18607	0.917739
651	LU	H3026G02	0.00241			BG065042		0.829447	1.01962	1.20574	1.02828	0.85473	0.845888
652	LU	H3057H04	0.00231	2010306G19Rik	67035	BG067760		1.26163	0.8563	1.0298		1.20484
653	LU	H3131E05	0.00228	Klhl2	77113	BG074165		1.22191			1.54593	0.796039	1.0304
654	LU	H3125A10	0.00224	Apc	11789	BG073719		1.2011	0.965618			1.08064
655	LU	H3129B03	0.00214	Mrpl3	94062	BG073950		0.804633	0.860966			1.02556	1.09359
656	LU	H3075E01	0.00214	Snx6	72183	BG069430		1.12264	1.04045			0.952604	0.653616
657	LU	H3016B03	0.00209		20918	BG064153		1.27647	0.874932	1.20219	1.21128	1.01349	0.907434
658	LU	H3053A03	0.00207		320557	BG067313		1.20134	0.973497	1.37947	0.844132	0.643913	0.667495
659	LU	H3124H02	0.00202	Rnf11	29864	BG073701		1.2316	0.85547	1.05873	1.16332	0.848275	0.861264
660	LU	H3122G01	0.00201	Scp2	20280	BG073449		1.13438	1.03456	1.4373	0.999736	0.750996	0.521723
661	LU	H3055H02	0.002			BG067571		1.3208	1.2604			0.83586
662	LU	H3138A08	0.00199	Cstf2	108062	BG074683		1.30916	0.885918	1.00385	1.09273	0.962818	0.683405
663	LU	H3135D12	0.00199	2009-09-01	53860	BG074463		0.715573	0.901664	0.941872	0.930313	0.721566	0.856076
664	LU	H3077C09	0.00198	Nap1l1	53605	BG069524		1.12722	1.00398	0.804247	1.1272	1.3607	1.50703
665	LU	H3132F06	0.00194	Plagl2	54711	BG074245		0.845757	1.03298
666	LU	H3138H09	0.00193	Ctsd	13033	BG074759		1.25951	0.826742	0.845856	1.18906	1.3846	1.06759
667	LU	H3134F05	0.00191	Gstm1	14862	BG074397		2.29227	1.42645	1.45551	2.2572	1.02131	1.01094
668	LU	H3092A04	0.0019	Za20d1	229603	BG070941		1.16298	1.31086		1.24135	0.895184
669	LU	H3051G07	0.00188	Gmpr	66355	BG067207		1.29231	0.967166	0.994299	1.00768	1.17311	0.857856
670	LU	H3097E03	0.00187	Cbr2	12409	BG071322		2.45016		0.760934		1.39569	1.11131
671	LU	H3086D08	0.00187					1.43622				0.979709
672	LU	H3131B10	0.00186		none			1.12962	0.859908	1.41994	1.0273	0.683786	0.77007
673	LU	H3118A05	0.00185	Hbb-y	15135	BG073044		0.765763	0.583907				1.10947
674	LU	H3092E03	0.00182	Cox6a1	12861	BG070819		1.2241	0.934416	1.41599	1.27796	0.868578	0.59535
675	LU	H3096A12	0.00181	H2-D1	14964	BG071219		0.725628	1.08672	0.913919	0.809697	1.03149	0.815522
676	LU	H3125B01	0.0018	Fkbp9	27055			1.24114	1.23742	0.769727	1.44998	1.68467	0.937991
677	LU	H3085B01	0.0018	Csnk1a1	93687	BG070230		1.24378	1.26405	0.844943	1.13185	1.36179	1.08491
678	LU	H3114F05	0.00176	Hba-a1	15122	BG072760		0.333935	0.707919	0.458519	0.482083	1.21324	0.333848
679	LU	H3051F01	0.0017	Ankrd6	140577	BG067190		1.16983	1.00719	1.42565	0.946721	0.648728	0.765165
680	LU	H3131A07	0.00169		51798	BG074113		1.30078	1.07406	1.24568	1.18082	0.851942	0.678636
681	LU	H3097A07	0.00169	1810037I17Rik	67704	BG071286		1.10969	1.0678	1.30922		0.974215	1.04173
682	LU	H3027D10	0.00168	Gnb2-rs1	14694	BG065107		0.614714	0.833167	1.14748	1.24651	0.960516	0.838075
683	LU	H3067F07	0.00164	Qk	19317	BG068631		1.2911				2.3055
684	LU	H3070A06	0.00164	Rnf38	73469	BG068852		0.879943	0.772375
685	LU	H3131C03	0.00163	Crk	12928	BG074131		1.23838	0.947042		1.19114	0.817867	0.944901
686	LU	H3129C06	0.00163	Pcmt1	18537	BG073964		1.1669	0.985664
687	LU	H3100E08	0.00159	Prei3	19070			1.09485	0.911448			1.1774
688	LU	H3022D12	0.00154	AW545589	56317	BG064663		0.812143	0.766521	1.2457	0.912462	0.630939	0.608328
689	LU	H3132H07	0.00153			BG074263		1.19047	1.1014	0.976645	1.13754	0.98475	0.877212
690	LU	H3063E05	0.00152	Narg2	93697	BG068262		1.19062	1.15962	0.908261	1.14399	1.06586	1.09462
691	LU	H3080C02	0.00152	Klhl2	77113	BG069796		1.22837	1.20094	0.99761	1.15023	1.08789	0.860559
692	LU	H3140G04	0.00145	Hba-a1	15122	BG074904		0.524207	0.731607	0.485404	0.286156	1.54231	0.491638
693	LU	H3134E01	0.00144	Hbb-y	15135	CK335036		0.514374	0.561606	0.427169	0.306036	1.1899	0.427887
694	LU	H3106H07	0.00143	Slco2a1	24059	BG072114		1.45903	1.2182	1.31811	1.0009	0.648949	1.19079
695	LU	H3094A04	0.00143	Dnajc3	19107	BG071035		1.20091	1.25541	1.42145	0.89733	0.796883	0.902835
696	LU	H3080B03	0.00141	Ywhab	54401	BG069786		1.31504	1.183	1.01955	1.18754	1.01129	1.05948
697	LU	H3139E01	0.00141	Hspa8	15481	BG074803		1.88949	1.60695	2.04214	1.69979	0.747752	1.12089
698	LU	H3126D06	0.00139		27984	BG073642		0.797875	1.14797	1.20096	0.901213	0.743144	1.02828
699	LU	H3056B01	0.00137		17709	BG067593		1.24335	1.81941	1.07293	1.30404	1.0412	1.1491
700	LU	H3075A08	0.00136			BG069314		0.881363	1.07657	0.969783		0.896352	1.08195
701	LU	H3131F09	0.00135	A430107J06Rik	77929	BG074168		1.18708	0.994421			0.830835	0.552544
702	LU	H3127B04	0.00133			BG073790		0.801737	0.883251			1.08978
703	LU	H3012A07	0.00128	Hspa8	15481	BG063725		1.77701	1.3294	1.73128	1.68942	0.881598	0.804663
704	LU	H3106H03	0.00124	Nupr1	56312	BG072110		0.763719	0.938961	1.3249		0.583289	0.668128
705	LU	H3128G01	0.00114		3015	BG073918		1.24316	1.38651	1.01862		0.982243	1.18468
706	LU	H3114C04	0.00112		75764	BG072725		0.541591	0.387939			1.25328	1.28313
707	LU	H3114B12	0.00112					0.842146	0.945371	1.03923	0.862953	0.673947	1.28569
708	LU	H3127C08	0.00111	430026H10Rik	320241			1.76516	1.55505	1.57678	1.43907	1.27108	0.953298
709	LU	H3094H01	0.00111	4933428L19Rik	71198	BG071114		1.24531				0.745245
710	LU	H3136H12	0.00109	Ikbkb	16150	BG074590		0.803078	0.949719		0.918295
711	LU	H3128B01	0.00106	Tnxb	81877			1.46738	1.19388	0.929162	1.03365	0.929514	0.988245
712	LU	H3092A06	0.00105	1110008P04Rik	73826	BG070942		0.852903	0.949816		0.953209	0.88311	1.18604
713	LU	H3125B09	0.00103		11773			1.19384	0.871084	0.888172	1.01756	1.47759	0.923752
714	LU	H3147G03	0.00101	Strn3	94186	BG075481		1.11674	1.05481	1.04128	1.04325	0.952618	0.999405
715	LU	H3066H08	0.000997	Tgfb1i4	21807	BG068563		1.25182	1.37858	0.870372		1.26602	0.890975
716	LU	H3066H09	0.000983	Rab14	68365	BG068564		1.19035	1.01136	0.901292	1.00942	0.908947	0.960885
717	LU	H3147E02	0.000931	Amd1	11702	BG075459		1.24056	0.809706	1.4126	1.32186	0.958723	0.89883
718	LU	H3065H09	0.000922	Birc4	11798	BG068473		1.27933	1.12064
719	LU	H3134B09	0.000916		71436			1.25622	1.01865	0.882302	0.995038	1.13046	1.00538
720	LU	H3074C04	0.000896	Rps27a	78294	BG069239		1.14817	1.00016	1.09358	1.11807	1.01196	1.05807
721	LU	H3131A08	0.00089	Ssr2	66256	BG074114		1.21985	0.94364	1.18598	0.936315	1.2243	0.66446
722	LU	H3137B07	0.000875	1110001I14Rik	68465	BG074607		1.16557	0.98506	1.44631	0.843699	0.695805	0.636226
723	LU	H3128H05	0.00086	Taf13	99730	BG073933		1.19923	0.876771	1.25855	1.07222	0.875618	0.831274
724	LU	H3080G10	0.00081	Apc	11789	BG069851		1.19207	1.19451	1.03008		0.936285
725	LU	H3084F11	0.000796	Rab21	216344	BG070192		1.13732	1.23772	0.976795	1.03149	1.00278	1.28344
726	LU	H3092F06	0.000785		66521	BG070832		0.733832	0.856469	0.911334	0.863581	1.04801	0.777527
727	LU	H3126G09	0.00076	Hba-a1	15122			0.549557	0.421905	0.333066	0.351953	2.89099	0.354332
728	LU	H3135F08	0.000744	Kifc3	16582	BG074481		1.22932	1.10054	1.03214		0.913866	1.00041
729	LU	H3141D06	0.000697	D330023L08Rik	213081	BG074955		0.534674	0.713932	1.02047	0.529349	0.807615	0.612517
730	LU	H3126H01	0.000665	Hba-a1	15122	BG073679		0.581153	0.436214	0.276489	0.251786	2.02065	0.320562
731	LU	H3065C04	0.000619	Tcea1	21399	BG068415		1.14536	0.942621			1.44995
732	LU	H3074D10	0.000609			BG069257		1.11263	1.14121	0.866649	1.02895	1.14601	0.805294
733	LU	H3009G02	0.000601		none			1.30678	0.724543	0.862776		1.4292
734	LU	H3130B11	0.00059	Sod1	20655	BG074045		1.37539	0.784172	1.33876	1.3005	0.747649	0.670191
735	LU	H3056F07	0.000587		381570	BG067646		1.27995	0.477153	0.935099	1.4135	1.08262	0.850677
736	LU	H3019B01	0.000497	Atp1b1	11931	BG064394		1.47004	2.12925	1.72995	1.02635	0.627531	0.539436
737	LU	H3128D12	0.000496		386649			0.74028	0.984185	0.938952	0.963642	0.991317	0.979581
738	LU	H3070C06	0.000491	Mark2	13728	BG068876		0.85118	1.20025			0.906725	0.9252
739	LU	H3127E12	0.000483	Fez2	225020	BG073825		1.23536					0.893405
740	LU	H3123H03	0.000476			BG073541		0.77872	0.799358		1.1234	1.19987	0.916151
741	LU	H3019D01	0.000459		12313			1.4054	1.18689	1.20726	1.15388	1.2175	0.636135
742	LU	H3124D09	0.000423	Pik3c2a	18704	BG073587		0.662642	0.924692	0.920878	0.434993	0.799433	0.915742
743	LU	H3090H05	0.000415		56314	BG070762		0.874801	0.975573	0.760809	0.934065	1.30095	1.0137
744	LU	H3075A11	0.000377	2810474O19Rik	67246	BG069317		1.19922	1.0128			1.62399
745	LU	H3116F05	0.000374	Mtmr9	210376	BG072929		0.722117	0.881257		0.648836	1.23713
746	LU	H3114B11	0.000364			BG072722		0.81315	0.934357	0.949432	0.729985	0.982205	0.858597
747	LU	H3132G03	0.000361	Brp44l	55951	BG074251		1.14254	0.949314	1.55618	1.39257	0.755901	0.807474
748	LU	H3125H07	0.000357	Hba-a1	15122	BG073608		0.589949	0.541656	0.567014	0.262954	1.33705	0.423586
749	LU	H3028A09	0.000344	Skb1	27374	BG065166		0.617449	0.890276	0.858921	1.00664	1.54127	1.05221
750	LU	H3126A10	0.000313	Hba-a1	15122	BG073617		0.579405	0.448481	0.835503	0.344289	0.952095	0.38464
751	LU	H3022F07	0.000311	Tpm3	59069	BG064681		1.31069	1.00022	1.23827	0.826593	1.06732	0.824811
752	LU	H3025B01	0.0003	Atp1a1	11928	CK334420		1.5259	1.00014	0.850526	1.17035	1.06072	0.530108
753	LU	H3117D07	0.000293	Hsd17b4	15488	BG072994		0.715933	0.684639	1.18211	0.891077	0.930397	0.865737
754	LU	H3026D10	0.000285	Dnaja1	15502	BG065015		1.19646	1.14293	1.16961	1.03955	1.01517	0.880185
755	LU	H3078B03	0.000278	Dnajb9	27362	BG069601		1.27221	1.22875	1.02147	0.955958	0.833543	1.234
756	LU	H3054H09	0.00026		51466	BG067484		1.29689	0.967505	0.773763	0.777895	1.43813	0.797266
757	LU	H3068A11	0.000246		73130	BG068669		1.26822	1.18713	2.00327	1.14244	0.679876	0.88861
758	LU	H3082D02	0.000242	Sdccag1	66244	BG070064		1.59126	1.58165	1.53057	1.52057	1.04642	1.45827
759	LU	H3022D08	0.000231			BG064659		1.70403				0.619185	1.00437
760	LU	H3080B10	0.00022	1500041J02Rik	67876	BG069792		1.26518				1.02109	1.28539
761	LU	H3096D06	0.000191	A230046P18	330450	BG071237		0.81497	0.841221	1.00852	0.899885	0.846336	0.861703
762	LU	H3059G11	0.000173	Glul	14645	BG067932		1.81621	1.01565	1.31949	0.883021	0.644907	0.523157
763	LU	H3080D01	0.000159	Ubc	22190	BG069806		1.36537	1.14634	0.87657	0.90246	1.04787	1.04197
764	LU	H3063F08	0.000157	Rdx	19684	BG068275		1.33979	0.97288	0.80983	1.05655	1.48297	1.1589
765	LU	H3123F03	0.000128		13627			0.56893	0.860201	0.928521	0.706137	0.946008	0.938923
766	LU	H3045D08	0.000125		15122			1.73783	0.738238	0.947381	0.470067		0.578426
767	LU	H3096F05	0.000111					0.840099	0.889079		0.671605
768	LU	H3016E03	9.51e-05			BG064180		2.43054
769	LU	H3097B08	7.38e-05	Grp58	14827	BG071295		1.24912	1.24983	1.0859	0.747671	1.07794	1.21414
770	LU	H3130D08	6.73e-05	Cstf2	108062	BG074063		1.39544	0.920873			1.25509
771	LU	H3063F02	5.96e-05	Anxa7	11750	BG068269		1.23689	1.10658	1.07209	1.16256	0.882481	1.06237
772	LU	H3093F02	5.95e-05			BG071001		0.817	1.02133	0.764239	1.06746	1.35849	0.914846
773	LU	H3131B04	4.67e-05	Scp2	20280	BG074122		1.33845	0.994877	1.12191	0.838694	1.05799	0.688651
774	LU	H3060C03	4.66e-05	Plod3	26433	BG067966		0.903115	0.963692		0.711594	1.19944
775	LU	H3125H08	4e-05	Hba-a1	15122			0.576003	0.700995	0.659649	0.319483	0.946126	0.499224
776	LU	H3039E11	3.86e-05		14236	BG066155		1.12801		1.0245		1.13087	1.1059
777	LU	H3115H07	3.41e-05	Prx	19153	BG072867		1.6061				0.932492
778	LU	H3083A04	2.87e-05	Crk	12928	BG069956		1.19139	1.10658	1.23919		0.798987	0.841783
779	LU	H3062E09	2.45e-05	Ptp4a1	19243	BG068173		1.32478	1.02118	0.903012	1.12127	1.13445	0.642091
780	LU	H3090H12	1.38e-05		208677	BG070769		0.781688	0.917691	0.808958	0.884076	1.02444	1.0173
781	LU	H3026F08	1.18e-05	Cct7	12468	BG065036		0.64175	0.83479	0.924769	1.28222	1.14577	0.926212
782	LU	H3125H11	8.43e-06	Hba-a1	15122	BG073610		0.543268	0.76767	0.396303	0.346164	1.84434	0.369792
783	LU	H3077H03	8.05e-06	Ccng1	12450	BG069578		1.51372	1.42822	1.13294		1.17487	1.51255
784	LU	H3139A07	8.03e-06		68292	BG074769		1.3567	0.945981	1.30345	1.02517	0.988722	0.731093
785	LU	H3110F10	6.13e-06	Ephx1	13849	BG072453		2.08785	1.12942		1.98094	1.16104	1.01913
786	LU	H3058G09	5.22e-06	Mod1	17436	BG067842		1.73456	1.36733	1.38644	1.57121	0.912752	1.25759
787	LU	H3090F06	5.18e-06	D3Ertd330e	51886	BG070740		0.816381	0.910329	0.857076	0.882764	0.946101	0.993469
788	LU	H3142F01	4.54e-06		DW-LU			0.589283	0.976507	0.85771	0.461477	1.06155	0.739489
789	LU	H3024H12	2.69e-06	Hspa8	15481	BG064886		1.58704	1.24104	1.53741	1.40753	0.766982	1.13091
790	LU	H3117D02	1.53e-06	Hbb-y	15135	BG072990		0.394343	0.635538	0.445591	0.224705	0.951634	0.439158
791	LU	H3119B04	6.15e-07	Hspa8	15481			1.78767	1.35485	1.62289	1.46381	0.933925	1.23585
792
793	SP	H3017C10	0.0491		12304	BG064245		1.00318	0.814353	1.04798	1.03607	1.30521	0.801065
794	SP	H3027A03	0.0488	2310046H11Rik	75705	BG065066		0.623656	0.87388	0.755081	1.11985	1.23753	0.888683
795	SP	H3127F05	0.0486	Ppfibp1	67533	BG073829		1.29972	1.33458	0.706949	0.885937	1.33265	1.07721
796	SP	H3140E06	0.0485	Cd151	12476	BG074882		1.40958	1.14154	0.9159	0.918751	0.973284	0.889715
797	SP	H3026F08	0.0485	Cct7	12468	BG065036		0.64175	0.83479	0.924769	1.28222	1.14577	0.926212
798	SP	H3088H03	0.0482		74588	BG070578		1.07354	1.11602	0.971703	1.30738	0.961095	1.22163
799	SP	H3098G05	0.0479	Idb2	15902	BG071421		0.939087	1.18699	0.927173	0.831605	1.13248	0.823132
800	SP	H3138A08	0.0472	Cstf2	108062	BG074683		1.30916	0.885918	1.00385	1.09273	0.962818	0.683405
801	SP	H3023D05	0.0471	C87436	232196			0.993301	1.2287	1.19058	0.927301	0.833108	1.29661
802	SP	H3087D01	0.047	B830008H07Rik	101646	BG070436		0.881324	1.28938	1.16515	1.19162	0.870005	1.43647
803	SP	H3115A05	0.047	Plcd	18799	BG072790		0.967191	1.6019	0.951031	1.04095	1.00373	1.27442
804	SP	H3139E12	0.0468	1810024J13Rik	69162	BG074808		0.967122	1.22322		0.822588	1.00938	0.959961
805	SP	H3050D10	0.0468	Tardbp	230908	BG067087		0.911681	0.880569			1.17296
806	SP	H3124H10	0.0467	Col3a1	12825	BG073709		1.16655	1.43263	0.826234	1.14149	1.64055	2.3569
807	SP	H3133D05	0.0466			BG074301		1.07568	0.918577			1.03155	0.863699
808	SP	H3072B08	0.0465	BC035275	213021	BG069048		0.694106	1.32352	0.83052		1.10842	1.06376
809	SP	H3105F01	0.0464	Rabac1	14470	BG072002		1.2174	1.20561	1.04552	1.22233	0.948263	0.982331
810	SP	H3127B01	0.0461		70455	BG073787		0.839645	1.23023	0.545152	1.53619	2.82647	1.41124
811	SP	H3092C07	0.046	Rpl7	19989			1.15645	1.12205	0.93424	1.05079	1.06062	1.18012
812	SP	H3122H11	0.0459	Hba-a1	15122	BG073469		1.01493	0.827904		0.732993	1.62682	0.447023
813	SP	H3117D04	0.0459	Fmr1	14265	BG072991		0.952638	0.90504		0.574916	1.01132	0.776629
814	SP	H3078H04	0.0458	Snap29	67474	BG069672		1.10521	1.21697	0.978413	1.12005	0.94728	1.09382
815	SP	H3051H11	0.0458	AI481105	98999	BG067222		1.20593	1.15183			1.15029	1.33805
816	SP	H3030H10	0.0457	Hmgb3	15354	BG065420			0.749108	1.01771	1.42321	0.854268	1.22754
817	SP	H3064C04	0.0457	Kif23	71819	BG068324		0.751104	0.770096			1.57979
818	SP	H3125F08	0.0456	F730014I05Rik	228866	BG073757		0.974963	0.854023		1.05481		0.640823
819	SP	H3060G05	0.0455	5730555F13Rik	66660	BG068009		1.02587	1.11185	0.8543	0.920482	1.10349	1.07182
820	SP	H3134G10	0.0452	Eif4e	13684	BG074412		0.997906	0.872655	0.868928	1.10832	1.22854	1.18326
821	SP	H3113E03	0.0451	Mknk2	17347	BG072663		1.14915	0.877968			0.947513	0.976567
822	SP	H3129E09	0.045	E130013P03	244631	BG073986		0.975676	0.884024		0.961303	1.22657	0.980036
823	SP	H3131H07	0.0448		169841			1.07649	1.24408	0.928589	1.17956	1.17891	1.04757
824	SP	H3117C08	0.0446	Cltc	67300	BG072984		1.24866	0.860484	0.959564	0.997521	1.28312	0.859566
825	SP	H3140B03	0.0444	Tnrc6	233835	BG074848		1.03029	1.07918			0.888556	1.04562
826	SP	H3030D11	0.0441	Pkm2	18746	BG065381		0.46927	1.19661	1.2101	0.420842	0.83983	0.906677
827	SP	H3070B02	0.0437	Vdp	56041	BG068860		1.04513	1.20311	0.969862		1.09025	0.922864
828	SP	H3131A11	0.0436	Cbara1	216001	BG074117		0.966011	0.853992	0.780558	0.807773	0.914307	0.759761
829	SP	H3138F09	0.0436	Lgtn	16865	BG074737		1.03438	0.835422		1.47697	1.25452	0.950673
830	SP	H3024A05	0.0436	Sparc	20692	BG064802		1.18855	1.18994	0.670656	0.834415	1.50233	1.63354
831	SP	H3100H10	0.0435			BG071594		1.05271	1.1272
832	SP	H3118C11	0.0434	Hba-a1	15122	BG073070		0.893543	0.711814		0.530166	3.52267
833	SP	H3027D04	0.0433	Dyrk1a	13548	BG065102			0.931029				0.87332
834	SP	H3017A11	0.0433		57830			0.925415	1.33452	1.25778	0.997543	0.887266	1.3061
835	SP	H3096D02	0.0433	6030410K14	329628	BG071233		1.01091	1.15066	1.04484		0.932099	1.0309
836	SP	H3014E01	0.0433	Ahcy	269378	BG064010		0.952369	0.844005	0.773734	0.869415	1.54106	0.688414
837	SP	H3144B05	0.0431	2210409M21Rik	70396			0.918997	0.931217	1.20046	0.978746	0.810116	1.11784
838	SP	H3064F10	0.0429	Arnt	11863	BG068365		1.03696	1.15111	0.915006	1.12722	1.05837	1.26328
839	SP	H3027A05	0.0429	Rbm14	56275	BG065068			0.866657			1.45358
840	SP	H3026H09	0.0429	Mat2a	232087	BG065061		1.07443	0.900457	0.962279	1.10202	1.20875	0.862793
841	SP	H3144F06	0.0428	Adfp	11520	BG075211		0.89608	0.783834		0.876275		1.18334
842	SP	H3133H06	0.0425	Dhx38	64340	BG074337		0.747518	0.838901
843	SP	H3030G08	0.0425	Atp5a1	11946	BG065408		0.872138	0.865632	1.22058	1.13453	1.22223	0.60297
844	SP	H3101D10	0.0424	Mrpl18	67681	BG071638		0.94331	0.813191		1.19594	1.04976	0.91522
845	SP	H3056D04	0.0424		73658	BG067619		0.874477	1.15322	0.965328	1.11621	1.10333	1.24638
846	SP	H3112C06	0.0424		17709			0.863321	0.726069	1.24927	0.895823	0.725939	0.906314
847	SP	H3081B11	0.0421	Sf3b4	107701	BG069886		0.735319	0.901004			1.2078
848	SP	H3118H01	0.0421		67160				0.859706		1.06597	1.08019	1.14301
849	SP	H3081A11	0.042	P2y5	67168	BG069875		1.06933	1.14215	0.690929		1.41196
850	SP	H3125H11	0.0416	Hba-a1	15122	BG073610		0.543268	0.76767	0.396303	0.346164	1.84434	0.369792
851	SP	H3094E03	0.0414	C730036B01Rik	99887	BG071080		1.02203	1.18961	0.939793	1.19637	1.01454	1.19107
852	SP	H3123B06	0.0413	4432411E13Rik	70790	BG073486		1.08864	0.863949		0.457987	0.768738
853	SP	H3058C08	0.0412	Rras2	66922	BG067797		1.04993	1.1412			0.929626
854	SP	H3087A09	0.0412			BG070410		0.973304	1.17366	1.02645	1.2441	0.987067	1.17551
855	SP	H3065B05	0.0408	Foxo1	56458	BG068406		0.971919	1.1485			0.955719
856	SP	H3121F09	0.0408	Terf1	21749	BG073357		0.939074	0.903885		0.830489	0.996723	0.943347
857	SP	H3073E03	0.0408			BG069169		1.09384	1.23535	0.961681	1.30409	1.07008	1.3555
858	SP	H3142A04	0.0406	Apbb2	11787	BG074998		1.37757	1.24924			1.71802	1.33001
859	SP	H3132H02	0.0406			BG074259		0.892704	1.16368	0.984928	1.2134	0.993256	1.1868
860	SP	H3083A04	0.0404	Crk	12928	BG069956		1.19139	1.10658	1.23919		0.798987	0.841783
861	SP	H3131B10	0.0403		none			1.12962	0.859908	1.41994	1.0273	0.683786	0.77007
862	SP	H3076C04	0.0403	Rnf2	19821	BG069337		0.938209	1.16242	0.876013		1.41687
863	SP	H3019E09	0.0401		338355	BG064427		1.04903	0.875549	1.36342	0.955195	0.649744	0.587227
864	SP	H3096F03	0.04		2516	BG071255		1.26192	1.19489	0.658799	0.918018	1.59832	1.11938
865	SP	H3078C08	0.0399	Kremen	84035	BG069617		0.985124	1.19602	0.988928	1.25941	0.986586	1.37448
866	SP	H3134C09	0.0396	Rhced	19746	BG074370			0.679848		0.532704
867	SP	H3081F12	0.0395	Shc1	20416	BG070010		0.915499	1.25347	1.27435	1.07259	0.824638	1.40215
868	SP	H3062D08	0.0394	Dhx36	72162	BG068161		0.989634	1.06745			1.31221
869	SP	H3127F09	0.0394	Nup155	170762	BG073833		0.786467	0.8158			1.96702	1.39943
870	SP	H3140A08	0.0394			BG074842		1.01709	1.0976	1.10855	1.05279	1.05461	1.06854
871	SP	H3024B01	0.0393	Tera	56306			0.861978	1.21253	1.11532	1.06493	1.14426	1.06573
872	SP	H3136A07	0.0393	Col1a2	12843	BG074512		1.30256	1.28276	0.804903	1.04431	1.71688	1.41868
873	SP	H3139C09	0.0393	D6Wsu116e	28006	BG074793		1.10942	0.850238	0.930065	1.08922	1.06379	0.905825
874	SP	H3056A11	0.0392	Nab1	17936	BG067591		0.927585	1.22341	1.17938	1.0252	1.04734	1.1038
875	SP	H3085H08	0.0392	6530403D07Rik	76244	BG070306		0.953543	1.08697	0.884452	1.04654	1.18259	1.08546
876	SP	H3024B08	0.0391		11837	BG064816		1.10293	0.830536	1.24716	1.10111	0.854481	0.810631
877	SP	H3021F03	0.0391	D16Wsu109e	28185	BG064591		1.0495	0.85128	1.44908	1.1451	0.769956	0.777903
878	SP	H3135H04	0.039	Tst	22117	BG074498		1.13841	0.979145	1.60368	1.14305	0.585972	0.783937
879	SP	H3140G03	0.0388	2510004L20Rik	66515	BG074903		0.826658	0.755597		0.683643	1.82256	1.05177
880	SP	H3096H10	0.0388		217980	BG071278		1.24117	1.1038	0.899406	1.30696	1.13138	1.2425
881	SP	H3084F11	0.0387	Rab21	216344	BG070192		1.13732	1.23772	0.976795	1.03149	1.00278	1.28344
882	SP	H3028F04	0.0385	Ctsl	13039	BG065220			1.18174	0.576808	0.6953	2.45585	1.09293
883	SP	H3136E05	0.0385			BG074551		0.994438	0.785103
884	SP	H3028A05	0.0385	Ppia	268373	BG065162		0.951136	0.860817	1.16924	0.806598	0.968868	0.974563
885	SP	H3008E02	0.0384		53895	BG063537		0.874765	1.13423	1.23309	1.15917	0.874158	1.30952
886	SP	H3015G09	0.0382		74178	BG064127		0.906952	1.19057	1.32937	1.14091	0.88729	1.22867
887	SP	H3125G02	0.0382		14999	BG073762		1.09058	0.876753	0.987108	1.22037	1.24303	0.866408
888	SP	H3082B04	0.0379	Pfkfb3	170768	BG070045		1.13905	1.19181
889	SP	H3128A02	0.0379	Ifitm3l	80876			1.0405	1.27322	0.884671	0.810267	1.26153	1.08246
890	SP	H3099B09	0.0379		17705	BG071454		0.958648	0.867055	1.458	0.917171	0.60505	0.581498
891	SP	H3059E05	0.0377	Mor2	17449	BG067903		1.00205	0.953494	1.43922	1.15938	0.773974	0.642434
892	SP	H3098H09	0.0373	2310016E02Rik	67695	BG071432		1.44193	1.19446	2.18912	1.31179	0.647092	0.925012
893	SP	H3063C08	0.0372	LOC209387	209387	BG068242		0.896211	1.17979		0.919179	0.90957
894	SP	H3145G05	0.0371			BG075309		0.992425	1.09638			0.967557	1.02556
895	SP	H3074A11	0.037	Pdhb	68263	BG069222		1.03885	1.14582	0.93974		1.0101	0.755838
896	SP	H3124C02	0.037		none			0.609829	0.641268
897	SP	H3080D12	0.0368	Wbscr1	22384	BG069817		1.05507	0.867082	0.706765	0.53812	1.14986	1.08968
898	SP	H3130D11	0.0366			BG074066		1.03238	0.73516		0.426281	0.9077
899	SP	H3017D12	0.0365		70350			0.979293	1.25829	1.28217	0.883538	0.759569	1.35908
900	SP	H3014E09	0.0365	BC017643	217370	BG064018			1.16077
901	SP	H3065C10	0.0364			BG068421		1.15181	1.16934			1.20222
902	SP	H3084C09	0.0363	Myst1	67773	BG070156		1.07489	1.12342			0.871632
903	SP	H3006D04	0.0363	Cxcr4	12767	BG063365		0.95902	0.857621	1.4055	0.952686	0.640806	0.73133
904	SP	H3147D06	0.0363	2700085A14Rik	67125	BG075453		0.664911	0.737995		0.908894	1.20422	1.21724
905	SP	H3093H08	0.0361	AW540478	269400	BG071028		0.890824	1.14291	0.797452	1.05265	1.44957	0.92125
906	SP	H3078G03	0.0359	Kpnb2	238799			1.02742	1.14118	0.822089		1.06308	1.15766
907	SP	H3137H03	0.0359	Mcm2	17216	BG074668		0.39802	0.606111
908	SP	H3127E01	0.0358		19300			0.9313	1.23898	1.12816	1.22721	1.00799	1.18038
909	SP	H3132B01	0.0358		75316	BG074202		0.920719	0.856488	1.16202	0.840316	0.643351	0.56127
910	SP	H3061C03	0.0357	Top1	21969	BG068053		1.06108	0.896907	1.04774		1.18065
911	SP	H3075H05	0.0356	4930402E16Rik	319518	BG069459		1.01409	1.08351	0.905787	1.06943	1.25586	1.21963
912	SP	H3096H12	0.0355	Vldlr	22359	BG071280		0.890007	0.882516	0.978515	0.944562	0.848421	0.940493
913	SP	H3091H06	0.0354		none			0.993652	0.817372	1.28001	0.873297	0.917745	0.890229
914	SP	H3124F02	0.0351	Nup50	18141	BG073603		0.955304	0.893405			0.963204	0.7762
915	SP	H3098H07	0.0351	AI315068	209018	BG071431		1.09634	1.14414	0.897837	1.05181	0.964799
916	SP	H3081C11	0.035	4930402H24Rik	228602	BG069898		1.026	1.14351	0.766828	0.993929	1.35412	0.990371
917	SP	H3021B03	0.035	6330575P11Rik	233802	BG064553		1.03832	0.808534	1.21965	0.904401	0.796249	0.598079
918	SP	H3093H11	0.0345	2610304G08Rik	70470	BG071030		0.995835	1.15986	0.921042	0.920456	1.2074	1.15813
919	SP	H3127G11	0.0345			BG073847		1.05675	1.19234	0.895157	1.10459	1.14667	0.978029
920	SP	H3094E08	0.0343	E130307D12	224903	BG071085		1.06045	1.17155	0.845603		1.19124	1.24782
921	SP	H3059B03	0.0342	Prkcd	18753	BG067870		0.948092	1.32385	1.05517		0.774552	0.812167
922	SP	H3023B12	0.0342		15510	BG064729		0.916705	0.828633		0.909475	0.770768	0.894885
923	SP	H3092B04	0.0341	2310024K08Rik	69568	BG070952		0.937481	1.12345	1.00631	1.04308	1.13105	1.24721
924	SP	H3030F09	0.0341	Ppp3cb	19056			0.964629	1.26521	1.30836	1.07254	0.797445	1.40508
925	SP	H3092F02	0.0341					0.968184	0.882219	0.803812		1.23619
926	SP	H3092G05	0.034	Anxa3	11745	BG070839		1.18014	0.764314	1.07182		0.909055	0.963993
927	SP	H3125F09	0.034			BG073758		1.08173	0.830602			0.825251	1.0215
928	SP	H3145G06	0.0338	Tkt	21881	BG075310		1.10094	0.781299	1.2192	1.02391	0.799118	0.689877
929	SP	H3062B02	0.0338			BG068131		0.983203	1.1717	0.964494	1.19601	0.871946	1.07573
930	SP	H3021F05	0.0338			BG064593		0.750269	0.708303	0.945663	0.909432	1.06961	1.35793
931	SP	H3028D03	0.0338	Rpl5	19983	BG065195		0.985446	0.854542	0.991216	1.13361	1.05856	0.989458
932	SP	H3082B10	0.0337	Map1lc3	67443	BG070050		1.18635	0.921786	0.812303	1.00057	1.21328	0.954669
933	SP	H3129A04	0.0336	Mgrn1	17237	BG073942		0.971187	1.07933	0.96936		1.06506	0.862692
934	SP	H3025F04	0.0336		none	BG064944		0.827188	0.773441	0.761338	1.07531	1.258	1.27952
935	SP	H3057H11	0.0335	Nr1h2	22260	BG067766		1.03265	1.11052	0.849038	1.09136	1.1494	0.990203
936	SP	H3061C02	0.0334		77112	BG068052		0.998112	1.18207	1.07256	1.27755	0.871165	1.28973
937	SP	H3094C07	0.0334	Fbxl2	72179	BG071061		0.901334	0.844546	0.860431		1.02171	0.966988
938	SP	H3023C01	0.0331	2700033G17Rik	75627	CK334409		1.09493	0.862285	1.14092	0.994073	1.17585	0.651321
939	SP	H3056G05	0.0329	R3hdm	226412	BG067656		1.07964	1.15479	0.895754	1.08239	1.11983
940	SP	H3013C04	0.0327	Sqstm1	18412				1.23091	0.989268	1.13134	0.912883	1.09013
941	SP	H3118G08	0.0325	D17H6S56E-5	110956	BG073108			0.811002			1.20867	1.0688
942	SP	H3139E09	0.0324					0.982599	0.840244		1.18904
943	SP	H3114E08	0.0323	Actg	11465	BG072752		1.20274	1.16669	1.27219	0.641342	0.895979	1.0893
944	SP	H3079D08	0.0321	Bag4	67384	BG069723		1.01528	1.17798	0.990017	1.14849	1.12649	1.32942
945	SP	H3093H10	0.0319		21681	BG071029		0.960944	1.22321	0.990211	1.08856	1.06591	1.30504
946	SP	H3139G08	0.0317	Fau	14109	BG074825		1.01991	1.17715	1.00626	1.13146	0.878703	0.85378
947	SP	H3103A10	0.0316	Lyar	17089	BG071774		0.849734	0.777165			1.27755	1.24751
948	SP	H3024F09	0.0316		22183	BG064861		0.939684	1.23038	1.28628	0.991922	0.911954	1.32346
949	SP	H3131H03	0.0314	Osbpl9	100273	BG074186		1.16514	1.18118	0.989221	1.01064	1.08497	1.24887
950	SP	H3141A04	0.0314	Naca	17938	BG074921		1.04059	0.825281	0.931229	0.951277	1.12827	0.984574
951	SP	H3138D01	0.0314	Cnn2	12798			1.18768	1.20268	0.72267	1.32784	1.77405	1.15838
952	SP	H3132E04	0.0314	Ndfip1	65113	BG074233		1.09573	1.13377	1.09579	1.16856	0.952161	1.04087
953	SP	H3060E03	0.0314					1.02627	1.16929			0.990327
954	SP	H3124F05	0.0314	Pawr	114774	BG073605		1.02023	0.864861	0.899548	0.870456	1.08877	1.08478
955	SP	H3142B02	0.031	Ndufa7	66416	CK335108		1.06475	0.874688		1.3478
956	SP	H3143H05	0.0309		76252	BG075152		1.03378	1.25151		0.774671	1.72764	1.6174
957	SP	H3147B05	0.0309	2610203K23Rik	74255	BG075430		0.947195	0.904008	0.979702		1.00698	1.01275
958	SP	H3032C09	0.0308	Psmd2	21762	BG065537		0.869002	0.886017	0.838081	0.924673	1.49967	1.03424
959	SP	H3098A06	0.0307			BG071370		0.910588	0.815155			1.02783
960	SP	H3134B05	0.0306	Cpd	12874	BG074355		1.2231	0.883157	0.98996	0.117539	0.949871	0.776956
961	SP	H3028A09	0.0306	Skb1	27374	BG065166		0.617449	0.890276	0.858921	1.00664	1.54127	1.05221
962	SP	H3125F12	0.0304	Emd	13726			0.90375	0.838571	0.983279	1.08228	1.15515	0.948769
963	SP	H3118E11	0.0303		15129			0.402909	0.51227		0.579983	1.46943	0.657138
964	SP	H3052D01	0.0303	6330415M09Rik	70762	BG067259		1.11499	1.26236	1.07455		0.850849	1.12549
965	SP	H3064H05	0.0302	AA409541	23881	BG068384		0.924309	1.13353	0.941118	1.2175	1.29963	1.19834
966	SP	H3138A09	0.0302	2310046H11Rik	75705	BG074684		0.952875	0.881986	0.862092	1.38227	1.36865	0.854738
967	SP	H3098E06	0.0301	2700075B01Rik	76594	BG071404		1.03744	0.794179	0.980447	1.1748	0.921887	1.14976
968	SP	H3123G04	0.0299	Sfrs4	57317	BG073532		0.93814	0.802217	1.10289	1.19557	1.11546	0.891728
969	SP	H3021H10	0.0299	Nutf2	68051				1.11772	1.00747	1.21928	1.05964	1.24372
970	SP	H3077D07	0.0299	Lman2l	214895	BG069534		1.03895	1.34019	0.782849	1.02853	1.37784
971	SP	H3135E09	0.0298	Khdrbs1	20218	BG074472		0.94022	0.872086			1.14339	0.872363
972	SP	H3147G04	0.0298	Rpl7	19989	BG075482		1.17455	0.876555	1.04946	1.11296	0.90291	0.842626
973	SP	H3128C12	0.0296	Hp1bp3	15441	BG073886		0.82653	0.858069		1.08416	0.916739	0.699226
974	SP	H3067C04	0.0296	Snrpb2	20639	BG068595		1.02137	1.26501	1.16172	1.22021	0.879482	1.50149
975	SP	H3132A12	0.0296	Eif2s3x	26905	BG074201		0.820064	0.755331	0.79073	0.85217	1.31698	0.935471
976	SP	H3115G03	0.0296	Uqcrb	67530	BG072853		1.05416	0.866522	1.31414	1.19014	0.780264	0.842937
977	SP	H3119A08	0.0295	Clic1	114584	BG073116		0.914429	0.917989	1.28442	0.616692	0.886882	0.732702
978	SP	H3054H08	0.0294	1110033O09Rik	68695	BG067483		1.01452	1.11801	0.965443		0.983965	1.00322
979	SP	H3088F03	0.0294	Ptp4a3	19245	BG070554		1.12137	0.78788			1.02178
980	SP	H3120D10	0.0294	Rps4x	20102	BG073248		0.951357	0.872061	1.00726	0.805404	1.01312	0.994072
981	SP	H3097D08	0.0293		67527	BG071318		0.657708	1.13187	1.34905	0.958306	0.92652	0.713944
982	SP	H3133F06	0.0293	Rpl37	67281	BG074319		1.0155	0.832994	0.997247	0.995127	0.879236	0.931788
983	SP	H3096C12	0.0293					0.911821	0.890396	0.888416	0.807614	0.996647	0.943752
984	SP	H3126H03	0.0293			BG073680		0.960237	0.818017	1.04456	1.14773	1.08054	0.978178
985	SP	H3030B06	0.0293	Rpl30	19946	BG065356			0.767668	1.29954		0.368037	1.18107
986	SP	H3025E05	0.0291	Xab1	74254	BG064934		0.533518	0.793232	0.829003	1.76356	1.29036	1.58311
987	SP	H3054E03	0.0291		319607	BG067442		1.01826	0.760957	1.13386	1.02454	0.760447	0.840931
988	SP	H3107F08	0.029	Ubl5	66177	BG072180		1.01133	0.910719	1.21723	0.879762	0.752326	0.939971
989	SP	H3092B10	0.029	Arl3	56350	BG070958		1.09514	1.3436	0.954058	1.10678	0.943649	1.32347
990	SP	H3098D04	0.0289	1300004C11Rik	71752	BG071397		1.06054	1.27472	1.17513	1.19102	0.972682	1.37468
991	SP	H3076H01	0.0288	1200009K13Rik	66870	BG069392		1.02073	0.90495	0.88135	1.12074	1.38164	1.03776
992	SP	H3112E02	0.0286	Hba-a1	15122	BG072574		0.962066	0.780299	1.16348	0.840054	0.86843	0.842739
993	SP	H3145E08	0.0285	4833421E05Rik	67732	BG075290		1.10634	1.22717	1.03079	1.04395	1.17357	1.06874
994	SP	H3065B12	0.0284	Ap3m1	55946	BG068411		1.16178	1.13462		1.14069	0.842153	1.04499
995	SP	H3098H05	0.0283	Ceacam1	26365	BG071430		1.07931	1.30746	1.2311	1.06349	0.861894	1.39164
996	SP	H3088B05	0.0283		22644	BG070510		1.03617	1.37494	1.41021	0.984801	0.692793	1.48889
997	SP	H3130A12	0.0283	2010004J23Rik	67891	BG074034		0.828674	0.787515	0.894159	0.966429	1.12531	0.907399
998	SP	H3018H07	0.0282	A030010B05Rik	78428			1.01976	1.1552	1.11361	1.21326	0.934013	1.33457
999	SP	H3130D04	0.0281	Tomm20	67952	BG074059		1.00487	0.876353	0.953255		1.08834	0.906899
1000	SP	H3055D01	0.0281	Sdfr2	20321	BG067522		1.12082	1.29271	0.984101		1.07801	0.911008
1001	SP	H3075B08	0.0281	Tnip1	57783	BG069325		1.00638	1.15785	0.871456	1.07193	1.05762	0.916993
1002	SP	H3146B06	0.0281			BG075344		0.855915	0.854243		0.842499		0.827143
1003	SP	H3112F10	0.028	Rpl3	27367	BG072594		0.909334	0.832395	0.773432	1.03346	1.23534	0.954653
1004	SP	H3016B03	0.0279		20918	BG064153		1.27647	0.874932	1.20219	1.21128	1.01349	0.907434
1005	SP	H3036E04	0.0276		17949	BG065891			0.876947	0.998998	0.861826	0.745284	1.07426
1006	SP	H3021G03	0.0276	Ppp1ca	19045	BG064600		1.07635	0.901808	0.889408	1.12891	1.34795	0.850804
1007	SP	H3066D08	0.0275	Ccndbp1	17151	BG068516		0.867286	0.885166	0.956034		0.939281	0.990972
1008	SP	H3116G04	0.0275			BG072940		0.980743	0.887449		0.889147	1.11656	1.26125
1009	SP	H3029F09	0.0274	Atp6v1e1	11973	BG065313		1.05207	0.815131	1.50756	1.03238	0.687145	0.717424
1010	SP	H3056F10	0.0274	Eps15	13858	BG067649		1.03121	1.24523	1.13094		0.882644
1011	SP	H3078H08	0.0274		101757	BG069676		0.910494	1.18592
1012	SP	H3030D07	0.0273		18148			0.913135	0.789981	0.772298	1.11371	1.15285	1.14817
1013	SP	H3079A05	0.0273	Rnf141	67150	BG069685		1.22325	0.917456		0.74379	0.753274	1.05567
1014	SP	H3051A04	0.0273	Il16	16170	BG067135		1.02455	1.43906
1015	SP	H3145B05	0.0273	Pcyt1a	13026	BG075254		1.10611	0.774177		0.881092	1.11119	1.17369
1016	SP	H3092A10	0.0272	4933431C08	228913	BG070946		0.979296	1.1281	0.746331		1.18918	1.08667
1017	SP	H3107F03	0.0272	BC005537	79555	BG072175		1.08722	0.912465	0.962152	1.18753	1.12667	1.00289
1018	SP	H3140C02	0.0272	Pdgfrb	18596	BG074857		1.03357	1.15979			1.11628
1019	SP	H3128H05	0.0271	Taf13	99730	BG073933		1.19923	0.876771	1.25855	1.07222	0.875618	0.831274
1020	SP	H3026E07	0.0271	Sfxn1	14057	BG065024		0.791467	0.870435	0.97975	1.00609	1.06973	0.944627
1021	SP	H3083C12	0.0271					0.94317	0.876855	0.782316	0.946124	1.19431	0.996257
1022	SP	H3126E07	0.0267		26457	BG073655		1.06203	1.16343	1.0458	1.0868	1.02873	1.11427
1023	SP	H3102G06	0.0267	6720465F12Rik	77891	BG071748		0.850597	0.707987	1.01766	0.855142	0.707382	0.712788
1024	SP	H3026E06	0.0266		67628	BG065023		0.901079	0.724196	0.750661	0.62263	0.992481	1.00107
1025	SP	H3096D08	0.0264		67527	BG071239		0.565437	1.10744	1.27932	0.997581	1.05905	0.756478
1026	SP	H3078G11	0.0264		497266	BG069667		1.0746	1.10807
1027	SP	H3106H07	0.0264	Slco2a1	24059	BG072114		1.45903	1.2182	1.31811	1.0009	0.648949	1.19079
1028	SP	H3135G11	0.0264			BG074494		0.987159	1.21958			1.2675	1.94791
1029	SP	H3025E02	0.0264		12839			0.982234	1.27427	1.18723	1.26959	0.900702	1.15269
1030	SP	H3144B10	0.0263	Adamts19	240322				1.30521		1.01073	1.34333
1031	SP	H3057D05	0.0262	Csf1	12977	BG067715			1.41961				1.83757
1032	SP	H3145D11	0.0262	Rps24	20088	BG075284		1.03666	1.14256	0.789265	0.99712	1.21725	1.31839
1033	SP	H3055H01	0.0261		13629	BG067570		1.24911	1.1924	0.954593	0.885075	1.09159	1.04336
1034	SP	H3032C08	0.0261	Stip1	20867			0.907218	1.21692	1.01262	1.24039	1.18858	1.22196
1035	SP	H3058A02	0.0261	Bmp2k	140780	BG067769		1.04764	0.897353			1.33394	0.780765
1036	SP	H3026A04	0.026	Psip2	101739	BG064977			0.827985
1037	SP	H3103F04	0.0257	Ube2i	22196	CK334749		0.990944	1.09849	1.04157		1.02446	1.06815
1038	SP	H3135A03	0.0257	Ndufa8	68375	BG074425		0.986866	0.879176	1.38896	1.15258	0.7823	0.710141
1039	SP	H3126C09	0.0257		75647			0.99626	1.32033	1.08879	1.12242	0.954777	1.33674
1040	SP	H3117B10	0.0256	2310046H11Rik	75705			1.01349	0.868904	0.783106	1.12131	1.50119	0.878238
1041	SP	H3132B02	0.0256	1200009K13Rik	66870	BG074203		1.00027	0.92588	0.869598	0.98185	1.0083	1.07165
1042	SP	H3025C05	0.0255	Mor2	17449	BG064914			0.78895	1.46223	1.10787	0.695839	0.711915
1043	SP	H3053C11	0.0255	A130040M12Rik	319269	BG067341		1.06934	1.43487	1.49851	0.765836	0.73501	1.20251
1044	SP	H3117H02	0.0255			BG073032		0.892189	1.14661	0.968271	0.785791	0.957985	1.18692
1045	SP	H3147F04	0.0255		226421	BG075472		0.962339	1.18044	0.884103	0.912733	1.05778	1.02985
1046	SP	H3072E04	0.0254	ZNF598	90850	BG069078		0.984845	1.29769	1.09033	1.11179	0.999901	1.28052
1047	SP	H3051A10	0.0254	2700049P18Rik	108900	BG067141		1.09413	0.884619	1.03383	0.963085	1.00198	0.931181
1048	SP	H3126G08	0.0253		25489			0.933005	0.829758	0.76025	1.02078	1.265	1.08071
1049	SP	H3028E04	0.0252	Ppp2r1a	51792	BG065208		1.00141	0.885216	0.963345	1.13125	1.20542	0.958998
1050	SP	H3109A04	0.025	2210401K01Rik	72289	BG072299		1.13297	1.14512	0.749108	1.01871	1.29533	1.05872
1051	SP	H3114B09	0.025			BG072720		0.955387	1.07686			0.86495
1052	SP	H3067E01	0.0249	Eef1a1	13627	CK334623		1.18529	1.17168	0.916536	1.00879	1.07626	1.21786
1053	SP	H3026F01	0.0249	Cltc	67300	BG065029		1.09294	0.797104	0.913735	0.573566	1.36815	0.82107
1054	SP	H3030E10	0.0249	Ctsb	13030	BG065392		0.635982	0.832868	1.2116	1.05609	0.737403	0.962596
1055	SP	H3128H03	0.0248	Arih2	23807	BG073931		0.95215	0.874779
1056	SP	H3062E08	0.0248		13850			0.997957	1.25858	1.1705	1.25443	0.813018	1.27823
1057	SP	H3144C06	0.0248	Rpl10	110954	BG075184		0.884773	0.812811	1.58559	0.642487	0.888559	0.948413
1058	SP	H3129H06	0.0247	Tinf2	28113	BG074017		0.861295	0.849162
1059	SP	H3125G06	0.0246	Rpl31	114641			1.10767	0.883015	0.914023	1.11693	1.13332	0.981566
1060	SP	H3063A03	0.0246	Capn7	12339	BG068214		1.00139	1.17114	1.0938	1.03758	0.881139
1061	SP	H3024C12	0.0245	4930542G03Rik	227613	BG064830		1.02685	0.53496	0.986447	0.659162	0.817712	0.841489
1062	SP	H3117H10	0.0245		12400			0.853461	1.21356	0.998108	1.27104	1.07386	1.16899
1063	SP	H3014D05	0.0244	Canx	12330	BG064003		0.99349	0.865133	1.05376		0.714114	1.05969
1064	SP	H3131E02	0.0243		NONE			1.03743	1.25228	1.06653	1.15692	1.17464	1.10802
1065	SP	H3097B10	0.0243	Mll5	69188	BG071297		1.10496	1.193	1.003		0.95386	1.09268
1066	SP	H3032B05	0.0242	Eif3s6	16341	BG065525			0.822555	0.973315	0.619784	0.683163	1.02456
1067	SP	H3061H04	0.0241	Atp5f1	11950			0.97576	1.31607	1.35828	0.999104	0.792411	1.44134
1068	SP	H3091C09	0.024	3732409C05Rik	67420	BG070800		1.0948	1.16264	1.34264	0.590997	0.730573	0.769706
1069	SP	H3096C10	0.0238					0.961162	1.13322	0.793602	0.979334	1.39453	0.933353
1070	SP	H3086A06	0.0238		14260	BG070315		0.816135	0.816017	0.685483		1.12917	1.12247
1071	SP	H3049G03	0.0237			BG067026			0.708954
1072	SP	H3095F05	0.0236			BG071182		1.29601	1.16763		0.789924	1.25488	1.02408
1073	SP	H3063E03	0.0235		207181	BG068260		1.02609	1.30348	0.932131	1.24463	1.05439	1.25963
1074	SP	H3025E01	0.0235	C330019G07Rik	215476	BG064931		1.06441	0.81204	0.870904	1.03975	1.50423	0.821768
1075	SP	H3131A02	0.0235	Sfpq	71514	BG074108		1.15951	1.15588	1.08033	1.14505	1.59613	0.896922
1076	SP	H3142A08	0.0234	Uqcrc2	67003	BG075002		0.994807	0.825863	1.3761	0.90889	0.710083	0.577463
1077	SP	H3022A02	0.0234		228880	BG064621		1.0065	0.788517	0.990322	1.21368	1.74723	1.24933
1078	SP	H3087E01	0.0234	Anxa4	11746	BG070448		1.23749	1.23471	0.935222	0.962922	0.884286	0.738169
1079	SP	H3085G03	0.0232	Cyba	13057	BG070289		0.985083	1.16469	0.821654		0.908486	0.909826
1080	SP	H3032B08	0.0232			BG065528			0.829276	1.22044	0.643458	1.11108	0.95459
1081	SP	H3059G04	0.0232	B930006L02Rik	319604	BG067925		1.08946	1.13143	0.944119	1.10158	1.12995
1082	SP	H3141H09	0.0231	2700099C19Rik	72621	BG074992		0.986493	0.900454		1.11118	0.913346	0.988019
1083	SP	H3063F02	0.0229	Anxa7	11750	BG068269		1.23689	1.10658	1.07209	1.16256	0.882481	1.06237
1084	SP	H3030E09	0.0229	Chordc1	66917	BG065391		1.11544	1.13813	1.19022		1.20853	1.12245
1085	SP	H3025B12	0.0228	D3Jfr1	229663	BG064909		0.998967	0.811933	0.950804		0.922848	0.975137
1086	SP	H3107H08	0.0227	1200015A19Rik	67808	BG072201		1.11778	0.883783		0.807967	0.776076	1.04837
1087	SP	H3080B06	0.0227	1110021H02Rik	66155	BG069789		0.983691	0.702371	1.45869	1.02299	0.724502	0.839808
1088	SP	H3132A09	0.0226			BG074199		1.20083	0.891706	0.976901	0.99544	0.938367	0.917597
1089	SP	H3140G04	0.0225	Hba-a1	15122	BG074904		0.524207	0.731607	0.485404	0.286156	1.54231	0.491638
1090	SP	H3046H04	0.0224			BG066781			0.921798	1.06574		0.936671	0.912623
1091	SP	H3056E11	0.0222	AW493672	99371	BG067638		0.708087	0.67922	1.10351	0.884634	0.908981	0.87288
1092	SP	H3133E08	0.0221			BG074312		0.936767	0.847163		0.796661	1.18186	1.1805
1093	SP	H3030G02	0.0221	1700055P21Rik	73379	BG065404		1.11181	1.31374	1.12961	1.457	0.868126	1.03456
1094	SP	H3125H06	0.0221	2010004J23Rik	67891	BG073607		1.09734	0.827453	1.05385	1.03593	0.927761	0.968821
1095	SP	H3137D03	0.022		25489	BG074626		0.934656	0.863065		1.12611	0.872321	1.0589
1096	SP	H3142F02	0.0219					0.988356	1.17305	0.87414	1.31115	1.14196	1.27044
1097	SP	H3022G07	0.0218		16852	BG064704		0.947373	1.32466	0.958878	1.36073	1.25107	1.39958
1098	SP	H3114F08	0.0218		75647			1.11059	1.28483	1.10215	1.19818	0.759301	1.24244
1099	SP	H3095B11	0.0218					1.02989	1.1338			0.981668	1.0572
1100	SP	H3065B03	0.0215	5430405C01Rik	238123	BG068404		0.917016	1.20954			0.729605
1101	SP	H3126D05	0.0214	Rpl27	19942	BG073641		0.935796	0.88162	1.09067	1.0338	0.970855	1.00402
1102	SP	H3143G08	0.0213	Hnrpk	15387			0.993781	0.840527	0.952589	1.21844	1.04107	0.875582
1103	SP	H3076F06	0.0213		54169	BG069374		0.976233	0.778777	1.38448	0.783565	0.577816	0.604314
1104	SP	H3092B03	0.0213		21943	BG070951		1.02399	1.29084	0.817272	0.904335	1.1921	0.910173
1105	SP	H3018E11	0.0212	Tubb5	22154			0.961435	0.786687	0.794956	1.23567	1.34332	1.29243
1106	SP	H3021E09	0.0212	Slc25a20	57279			0.947384	1.24967	1.25939	0.911356	0.847114	1.22938
1107	SP	H3030H11	0.0212	Ssh3bp1	11308	BG065421		1.00249	0.941004	0.945483		1.04339	0.901875
1108	SP	H3036D07	0.0212		12388			1.09756	0.830605	1.07137	1.02422	0.928207	1.00982
1109	SP	H3015A02	0.0211			BG064052		0.924725	0.958934	1.01699	1.56795	1.05005	1.03317
1110	SP	H3094B09	0.0209	BC014795	208795	BG071052		1.00019	1.30937	1.28676	1.19175	0.799888	1.44247
1111	SP	H3112G09	0.0209	Atp6v0d1	11972	BG072605		0.845518	0.794161	1.1325	0.87453	0.987865	1.35134
1112	SP	H3139C11	0.0208	Ms4a11	64382	BG074795		1.02507	0.807943
1113	SP	H3143A05	0.0208			BG075075		0.920674	1.09856
1114	SP	H3060A01	0.0208	1810036I24Rik	67510			1.05424	1.23118	1.02559	1.11481	0.886238	1.04393
1115	SP	H3086A11	0.0205			BG070320		1.00525	1.1814	1.04264		0.815531	1.04558
1116	SP	H3015B06	0.0204	Eif5	217869	BG064067		0.984994	0.857933			0.760384
1117	SP	H3145B04	0.0204	Ypel1	106369	BG075253		1.01484	1.2973			0.804594	0.862628
1118	SP	H3057B09	0.02	Ube2h	22214	BG067695		1.089	0.80597	0.744671	1.04482	1.23252	0.916277
1119	SP	H3059D01	0.02	C79663	269774	BG067888		1.02755	1.12321	1.01859		0.955732	0.888879
1120	SP	H3063C10	0.0199	A230106N14	208439	BG068244		0.949858	1.33416	1.02708	1.32072	0.992829	1.33919
1121	SP	H3080G07	0.0197			BG069848		1.07995	1.27815	1.02199	1.3274	0.953954	1.18594
1122	SP	H3075F02	0.0195	Denr	68184	BG069443		1.11059	1.19688	1.06347		0.851386
1123	SP	H3074B05	0.0193	Stk25	59041	BG069228		1.03239	0.88771	0.791544		1.3737	0.814076
1124	SP	H3059A04	0.0193	4632413K17Rik	216440	BG067859		1.03864	1.09314	1.14347	1.02599	0.914267	0.838504
1125	SP	H3130E05	0.0192	Hdgf	15191	BG074071		1.09166	0.682867	0.777301	0.845174	1.19227	0.98234
1126	SP	H3028D02	0.019	Rpl5	19983	BG065194		0.948068	0.858266	0.973246	0.95692	0.995033	0.877348
1127	SP	H3109B05	0.0189		17002	BG072312		1.18684	1.14044	1.07692	0.669671	1.12916	1.20751
1128	SP	H3027A07	0.0189	Eif4g2	13690	BG065070		1.25202	0.9056	0.889754	1.08037	1.30506	0.894409
1129	SP	H3092D07	0.0188	3010019O03Rik	70408	BG070811		0.933318	1.2048	0.741376		1.49301
1130	SP	H3096B08	0.0188		21917	BG071223		1.2373	1.13353	1.15838	0.800735	0.987446	1.1771
1131	SP	H3135A10	0.0187			BG074429		1.04795	0.833137			1.05084	0.958762
1132	SP	H3126F11	0.0187	Mfge8	17304	BG073671		1.047	1.19535	0.958263		0.829384	0.878887
1133	SP	H3022D12	0.0187	AW545589	56317	BG064663		0.812143	0.766521	1.2457	0.912462	0.630939	0.608328
1134	SP	H3060D02	0.0186					1.00003	1.17281			1.16981
1135	SP	H3092A07	0.0185	1600022A19Rik	223828	BG070943		0.937579	1.24676	0.954383	1.16562	1.10975	1.37354
1136	SP	H3119B04	0.0185	Hspa8	15481			1.78767	1.35485	1.62289	1.46381	0.933925	1.23585
1137	SP	H3098G10	0.0184	Itm2c	64294	BG071424		1.0924	1.30332	0.936952	1.15367	1.19335	0.836359
1138	SP	H3059G03	0.0184	Trfr	22042	BG067924		1.16728	0.614963
1139	SP	H3113E09	0.0184	Spata13	219140	BG072668		0.947162	0.850581		1.1907	1.22778	1.03661
1140	SP	H3115B11	0.0182			BG072805		0.944083	0.921258			0.95163	1.1728
1141	SP	H3065C02	0.0182	Gtpbp4	69237	BG068413		0.969474	1.26012	1.10819	1.24301	1.03632	1.31895
1142	SP	H3063A02	0.0182	Chd1l	68058	BG068213		1.00333	1.37607	1.21826	1.23435	0.916417	1.43485
1143	SP	H3094H09	0.0182	B930011H20Rik	320376	BG071122		1.04508	1.19458	0.901024	1.11151	1.02766	1.19537
1144	SP	H3133H07	0.0179	Vdac3	22335	BG074338		1.10195	0.884854	0.516095	0.965835	0.868636	0.844708
1145	SP	H3017H10	0.0178		16796	BG064295			0.802562	1.01457	1.03354	0.715218	0.75074
1146	SP	H3139F01	0.0178	Soat1	20652	BG074809		1.16789	1.27915		1.0786	1.15339	0.88832
1147	SP	H3132E10	0.0177		76108			0.893493	0.87221	1.19597	0.729744	0.75851	0.59127
1148	SP	H3093F05	0.0177		78496	BG071002		0.977178	1.21921	1.00121	0.960953	0.979493	1.24123
1149	SP	H3122A07	0.0177		24105	BG073388		0.973245	0.906593	1.14465	0.921912	0.774352	0.766253
1150	SP	H3091D10	0.0176			BG070890		1.02881	1.12743			0.981916	1.22871
1151	SP	H3058B08	0.0176	2310037I24Rik	69612	BG067785		0.952266	1.27415	0.797915	0.837936	1.85879
1152	SP	H3063D08	0.0176	3110031B13Rik	67288	BG068253		1.02203	1.21216	1.09597	1.05444	0.806457	1.3232
1153	SP	H3081H09	0.0176	Phf13	230936	BG070028		1.0329	1.16594	0.986786	1.3931	1.03243	1.16598
1154	SP	H3026D08	0.0175	Sitpec	26940	BG065013		1.43129	1.23023	0.739077	1.04126	1.57515	1.82127
1155	SP	H3092F01	0.0175					1.06663	1.11908	0.951564	0.919503	0.96915	0.998898
1156	SP	H3140E04	0.0174	Hcph	15170	BG074880		0.865983	1.35519	0.859185	1.16869	1.00815
1157	SP	H3131F08	0.0174		23936	BG074156		1.05495	1.28556	0.930173	1.28014	1.15128	1.13627
1158	SP	H3056H05	0.0172	1700007D07Rik	69309	BG067667		0.966931	0.754694
1159	SP	H3129B04	0.0172	Dazap2	23994			1.28537	0.855877	0.975639	0.975926	0.980604	0.695007
1160	SP	H3117E03	0.0171	Cnbp	12785	BG073001		1.12831	0.850546	1.04602	1.08339	1.11378	0.97199
1161	SP	H3028F01	0.017	Bap1	104416	BG065217		0.945162	0.81238	0.870839		1.54776	0.851019
1162	SP	H3134D04	0.017	Hk1	15275	BG074377		1.02682	0.860636		0.74668	1.13157	0.999733
1163	SP	H3081B09	0.0168		228602			1.05096	1.17774	0.873073	1.3544	1.24573	1.16342
1164	SP	H3096F05	0.0168					0.840099	0.889079		0.671605
1165	SP	H3080A11	0.0168		12512	BG069782		1.12321	1.30808	1.23485	0.892151	0.99401	0.83601
1166	SP	H3065G08	0.0168			BG068461		0.973312	1.11669	1.00183		0.896703	1.09132
1167	SP	H3116H05	0.0168			BG072952		0.865677	0.829258		0.855571	1.88744	1.16345
1168	SP	H3073G11	0.0167			BG069199		1.03122	1.11231	0.880691	1.1471	1.43553	1.05473
1169	SP	H3053C02	0.0166	5730409F23Rik	67763	BG067333		0.987811	1.15137	0.941031	1.11114	1.06581	0.925275
1170	SP	H3098D07	0.0166		17709			1.1207	1.10392	1.3137	0.929413	0.581987	0.840015
1171	SP	H3044H03	0.0166			BG066681		1.11246	1.13207	1.16569	1.08265	0.856235	1.24265
1172	SP	H3079A02	0.0166	Rpl12	269261	BG069682		1.12389	1.19896	1.00603	1.1014	1.03455	1.20234
1173	SP	H3013E07	0.0165	Dpagt1	13478	BG063933			0.744277			1.50976	0.65561
1174	SP	H3052H04	0.0165		330602	BG067303		1.03738	1.24872	1.15721	0.836792	0.866535	1.28996
1175	SP	H3058H08	0.0164	Pros1	19128	BG067852		1.17048	1.18408		1.01756	1.24748	1.03004
1176	SP	H3139E03	0.0164	Kai1	12521	BG074805		1.04049	0.817078	1.0451	1.31687	0.968382	0.713043
1177	SP	H3055D05	0.0163	F730017H24Rik	319448	BG067526		1.08618	1.48777	1.63181	0.713516	0.66709	1.29334
1178	SP	H3081E05	0.0162	Mesp2	17293	BG069915		0.968464	0.878234	0.845294	1.08565	1.56934	1.13711
1179	SP	H3055D03	0.0162			BG067524		1.13902	1.13388	1.06424		1.13583	0.931723
1180	SP	H3105A02	0.0161	1600019D15Rik	67878			1.07957	0.874879	1.06142	1.14415	0.994511	0.905903
1181	SP	H3096B06	0.016			BG071222		0.856151	0.855575	0.809424	0.842045	0.928076	0.932185
1182	SP	H3135E12	0.016	Grcc2f	14791	BG074475		0.843794	0.837481		1.10915	1.02995	1.04235
1183	SP	H3023G10	0.016	2410003M04Rik	71966			0.954472	1.23669	1.14411	1.07122	0.866496	1.32651
1184	SP	H3026C01	0.0159	D4Ertd421e	52276	BG064995		0.917199	0.732926	0.857117	1.10303	1.35613	0.990962
1185	SP	H3088C07	0.0156		381411	BG070524		1.04428	1.22358	1.28524	0.830543	0.740512	1.03994
1186	SP	H3137E02	0.0156	Ndufs2	226646	BG074635		1.01049	0.894539	1.23806	1.09999	0.98894	0.829092
1187	SP	H3088G10	0.0156	BC043118	224273	BG070573		1.05052	1.26027	1.06797	1.19502	0.955787	1.43941
1188	SP	H3016G05	0.0155	Ewsh	14030	BG064201		0.848867	0.760066
1189	SP	H3096E02	0.0155	Ehd3	57440	BG071244		0.981924	1.15287	0.939909	1.55646	1.00108	1.08165
1190	SP	H3148E05	0.0154	Rpl32	19951			1.01852	0.89738	0.911507	0.756378	1.19439	0.957473
1191	SP	H3067E04	0.0153	Anxa7	11750			1.14278	1.21532	1.10936	1.0778	0.89435	1.32009
1192	SP	H3085E04	0.0152	2600013N14Rik	72201	BG070268		0.95779	1.14938	0.884559	1.21489	1.29789	1.03848
1193	SP	H3086E03	0.0152	C330018J07Rik	320184	BG070357		1.19893	1.2413	1.01795		1.02731	1.04779
1194	SP	H3074A02	0.0152	Birc2	11796	BG069214		0.942743	1.34335	0.782948	1.06808	1.08004	0.905631
1195	SP	H3056C08	0.0152			BG067611		1.07035	1.10733			0.699358
1196	SP	H3136B10	0.0151	Hnrpab	15384	BG074524		0.888319	0.787869	0.95921	0.997678	1.45962	0.979232
1197	SP	H3043F12	0.015	Fech	14151	BG066502			0.462295
1198	SP	H3143H04	0.015	B4galt4	56375	BG075151		1.26088	1.15184			1.44563	0.721498
1199	SP	H3144F08	0.0148		320716	BG075213		1.07084	1.30889	1.19866	1.27896	0.776625	1.20893
1200	SP	H3016D10	0.0148		16854	BG064176		0.686277	1.2743	0.497697		2.36548	0.678996
1201	SP	H3145G07	0.0148	Tkt	21881	BG075311		1.24222	0.740931	1.52769	1.37205	0.935387	0.727478
1202	SP	H3014E07	0.0146	1810029G24Rik	66286	BG064016		0.991715	0.871888	0.94334	1.39406	1.14044	0.987741
1203	SP	H3130C03	0.0145			BG074049		1.03814	1.30758			1.1676
1204	SP	H3014D02	0.0145	Mmp9	17395			0.832357	0.831113	0.839962	1.09823	1.18882	0.91903
1205	SP	H3148D11	0.0144	Psma5	26442	BG075538		0.828809	0.740965		0.970714	1.10846
1206	SP	H3029D08	0.0143		17719	BG065291		0.99881	0.7518	1.16352	0.83261	0.626863	0.607412
1207	SP	H3115H04	0.0142			BG072866		1.01603	1.21598		0.842738	1.15735	0.582061
1208	SP	H3026E09	0.0141	2810460C24Rik	72795	BG065025		1.00988	0.915579	0.997953	1.13106	1.05383	0.972143
1209	SP	H3090C08	0.014	Oazin	54375	BG070710		0.935678	0.779544	0.778576	1.02985	1.47551	0.817168
1210	SP	H3027A11	0.014	Atp6v0c	11984	BG065074		0.896879	0.807551	0.936233	0.94624	1.14801	0.940646
1211	SP	H3121D09	0.0139	Copg	54161	BG073334		0.838936	0.878441		0.890653	1.03805	0.710279
1212	SP	H3115H10	0.0139	Atp5c1	11949	BG072870		0.951771	0.897481	1.2692	1.09857	0.790117	0.685734
1213	SP	H3084H04	0.0139	Cbln1	12404	BG070209		1.04254	1.30711	1.2058	1.12056	0.946924	1.3985
1214	SP	H3098H10	0.0137	Calb1	12307	BG071433		1.13333	1.30976	1.12333	1.09907	0.871094	1.41502
1215	SP	H3147G06	0.0137	Rpl7	19989	BG075484		1.05891	0.859278	0.953648	0.936987	0.874749	1.05837
1216	SP	H3113D09	0.0136	Marcks	17118	BG072657			1.23068	1.20236	1.1432	0.947734	2.10542
1217	SP	H3114H09	0.0136	Nap1l4	17955	BG072785		0.85564	0.900873			0.932721	0.989831
1218	SP	H3058F01	0.0136	3830406C13Rik	218734	BG067825		1.01009	1.4106	1.00713	1.12274	0.868001	1.22964
1219	SP	H3132B06	0.0135		13799			0.815886	0.868133	1.21038	0.880355	0.655547	0.692983
1220	SP	H3147D12	0.0135	Api5	11800	BG075457		0.902989	0.786579			0.797322	1.01708
1221	SP	H3020G04	0.0134	Bsg	12215	BG064525		0.842122	0.652766	0.955364	1.1438	1.40021	1.01868
1222	SP	H3142B04	0.0134	BC037112	231128	BG075007		0.966799	0.887339		0.830811	1.09235	0.767306
1223	SP	H3102F03	0.0133	Lgals8	56048	BG071737		0.949294	1.12258	1.07979	1.01696	0.887201	0.801171
1224	SP	H3067A08	0.0133	Csad	246277	BG068575		1.06436	1.13247	0.957926	1.28361	1.05937	1.07458
1225	SP	H3101A06	0.0132			BG071602		1.11261	0.846964	0.707987	0.797633	1.67076	0.965928
1226	SP	H3058A10	0.0132	Hipk3	15259	BG067776		1.43662	1.27713	0.85902	0.864427	1.38643	1.11676
1227	SP	H3128B02	0.0131		69276			1.03518	1.31118	1.10218	1.28393	0.96358	1.23356
1228	SP	H3029C04	0.0131	Hnrpm	76936	BG065277		0.742958	0.859065			1.50084	1.01702
1229	SP	H3148G04	0.0131		276837	BG075562			1.17858			1.42477	1.23152
1230	SP	H3127E08	0.013					1.10353	1.15655	0.950075	1.14098	1.00841	1.05564
1231	SP	H3126C10	0.013					0.981611	1.18664	1.06695	1.07104	0.763098	1.10711
1232	SP	H3079B09	0.013	2410195B05Rik	67956	BG069700			0.804345	1.09354		0.901641	1.09018
1233	SP	H3105F04	0.0129		17857	BG072005		1.0427	1.25047	1.09757	1.01669	0.939353	1.2796
1234	SP	H3119G07	0.0129	2610027O18Rik	76357	CK334903		1.15128	0.857132	1.58229	1.06098	0.514966	0.756092
1235	SP	H3051B05	0.0129	Fbxo5	67141	BG067148		0.608495	0.743927			0.862623
1236	SP	H3072H10	0.0128	Arrb2	216869	BG069118		1.00729	1.26541
1237	SP	H3085B01	0.0128	Csnk1a1	93687	BG070230		1.24378	1.26405	0.844943	1.13185	1.36179	1.08491
1238	SP	H3132H04	0.0126		15430			1.19118	1.21071	0.852389	0.930515	1.60521	1.01013
1239	SP	H3082F12	0.0126	Lrba	80877	BG070095		0.869645	1.18729	1.06207	1.05252	0.801731	1.22134
1240	SP	H3027D11	0.0125		11768	BG065108		0.967527	1.25888	1.36437	0.976852	0.778839	1.34308
1241	SP	H3128C02	0.0124	Refbp1	21681	BG073876		1.03525	0.840672	0.810119	0.840347	1.03541	0.984685
1242	SP	H3076A01	0.0124	5031439G07Rik	223739	BG069477			1.14844
1243	SP	H3077D05	0.0123	Npc2	67963	BG069532		1.65231	1.21491	0.838499	0.935568	1.30341	0.945114
1244	SP	H3009E05	0.0122	Psip2	101739	BG063620		1.05145	0.853743	0.992741		1.06501	1.28433
1245	SP	H3129B07	0.0122	Kitl	17311	BG073953		1.34141	1.36195	0.896392	1.21165	1.16407	1.10624
1246	SP	H3132A05	0.0122	Rfc2	19718	BG074197		1.12817	0.832278			2.13883	1.26491
1247	SP	H3124A10	0.0121	Eif5a	276770	BG073557		0.756614	0.762357	0.850033	0.848065	1.26473	1.16465
1248	SP	H3013G02	0.0121	Stx4a	20909	BG063949		0.899043	1.10986	1.06364	1.02498	1.40518	0.830541
1249	SP	H3066A01	0.012	Pcm1	18536	BG068476		0.956047	1.15932			1.29579
1250	SP	H3128G01	0.012		3015	BG073918		1.24316	1.38651	1.01862		0.982243	1.18468
1251	SP	H3059H03	0.0119	Cugbp2	14007	BG067936		0.991473	1.28875			1.54422	1.12893
1252	SP	H3132C01	0.0119	Ppp2r4	110854			1.00687	1.2214	1.06114	1.20174	1.21059	1.08267
1253	SP	H3061A03	0.0118	Kpnb2	238799	BG068030		0.976124	1.14267			1.07256
1254	SP	H3132C11	0.0117	Cpd	12874	BG074220		1.05948	0.860626	0.938105	1.0109	1.1284	1.0209
1255	SP	H3027B04	0.0117	AI591476	231986	BG065079		1.05672	0.83383	0.840645		1.2856	0.701091
1256	SP	H3144E09	0.0116	Rpl6	19988	BG075206		1.09942	0.913467	1.1166	1.24046	0.961145	1.00105
1257	SP	H3047C02	0.0116		228545	BG066813		1.12935	0.742274	1.07336	0.992216	0.888579	0.927654
1258	SP	H3031F05	0.0116	Copz1	56447	BG065480		0.865309	0.875853	1.09704	1.02516	1.03425	0.90186
1259	SP	H3125B04	0.0116	Gpi1	14751			1.35301	1.29147	1.00754	1.00011	1.05629	0.692285
1260	SP	H3061E05	0.0116		381658	CK334597		0.982823	1.23688	1.16867	1.0589	0.961138	1.33613
1261	SP	H3129A01	0.0115	Aldh1a1	11668	BG073939		1.41187	0.571333	2.071	1.51325	0.802176	0.861945
1262	SP	H3140C06	0.0115	BC027246	234736	BG074860		1.10646	0.694954
1263	SP	H3083D02	0.0115	Ccna2	12428	BG069986		0.609179	0.541976	1.01934	1.87537	1.16879	1.46854
1264	SP	H3127C01	0.0115	Cmas	12764	BG073797		1.03897	0.831488		1.05632	0.819437	0.966587
1265	SP	H3134G12	0.0114	Rpl22	19934	BG074414		0.855904	0.805563	1.07105	0.946616	1.00527	1.02386
1266	SP	H3140D07	0.0113	Prdx3	11757	BG074871		1.11492	0.782304		1.27353	0.909973	0.871425
1267	SP	H3095E07	0.0113		109676	BG071172		0.966432	1.46521	1.35333	1.22486	0.781864	1.51895
1268	SP	H3083A05	0.0113			BG069957		1.04719	1.51035	1.03844		0.936286
1269	SP	H3064B03	0.0113	Mapk6	50772	CK334608		1.10451	1.29724	1.13772	0.989829	0.809368	1.43816
1270	SP	H3052B12	0.0111		none	BG067247		1.01554	0.720243	1.14953	0.829678	0.594067	0.886288
1271	SP	H3125D01	0.0111	Col1a2	12843	BG073735		1.2703	1.35743	0.776165	1.25997	1.71525	1.64486
1272	SP	H3020F01	0.0111	Pdxk	216134			0.916878	1.1467	1.05627	1.17151	0.876144	1.25974
1273	SP	H3060A04	0.011	Rpa1	68275	BG067946		0.996937	0.888672	0.883368	1.16484	1.28372	1.30417
1274	SP	H3125F04	0.011	Nif3l1	65102			0.949322	1.23441	1.03601	1.03115	1.19809	1.11175
1275	SP	H3130A09	0.0109	0610012A19Rik	66590	BG074031		1.16672	0.856971	0.911769	1.12856	0.980769	0.896624
1276	SP	H3146E09	0.0108		72278	BG075380		1.12062	1.16385	1.05176	0.970996	0.925445	1.15953
1277	SP	H3091F11	0.0108	Shoc2	56392	BG070915		1.14776	0.915338			0.744962	1.0535
1278	SP	H3079H03	0.0107			BG069763		1.14917	1.1488			1.37468
1279	SP	H3125B12	0.0107		19989			0.977304	0.845183	0.873608	1.05159	0.990407	0.97845
1280	SP	H3075D02	0.0106	Dpep3	71854	BG069419		1.07313	1.06818	0.918871		1.10123	1.04262
1281	SP	H3091A08	0.0106	Arl1	104303	BG070777		1.0313	1.30598	1.15995	1.15521	0.888978	1.35867
1282	SP	H3005E10	0.0105		381307	BG063305		0.60426	0.83168	1.04881	1.18111	0.904589	1.12496
1283	SP	H3055A02	0.0105	6330415M09Rik	70762	BG067489		1.19882	1.24727	0.638317		1.26181	1.00269
1284	SP	H3025E03	0.0104	Ncl	17975	BG064932		0.909463	0.782488	0.905294	0.853851	1.01463	1.19925
1285	SP	H3114H03	0.0104	2610301D06Rik	67160	BG072779		1.09943	0.870289	0.935617	0.872016	1.16426	1.06192
1286	SP	H3088F06	0.0104	2400006A19Rik	66413	BG070557		0.917941	0.81851		1.05972	0.65683
1287	SP	H3080G01	0.0104	2810405O22Rik	67224	BG069842		0.970355	1.17191	1.07216	1.23301	0.922562	1.2432
1288	SP	H3078A02	0.0103			BG069588		1.04708	1.11039			1.21013	1.0703
1289	SP	H3084B02	0.0103	Ppp1r12a	17931	BG070139		1.10748	1.17662	0.701131		1.36015	1.01388
1290	SP	H3058D12	0.0103	7420700F21	215095	BG067812		1.08809	1.20947	1.07243	0.804796	0.76291	1.1067
1291	SP	H3079B05	0.0101	H47	109815	BG069696		1.11057	1.18279	1.17631	0.934498	0.845592	1.03121
1292	SP	H3098E02	0.0101	Vps54	245944			1.08377	1.17764	1.00053	0.912244	0.937868	0.944976
1293	SP	H3117C06	0.01	Rpl35	66489	BG072983		0.95014	0.830574	0.876662	1.09806	1.10068	0.977419
1294	SP	H3073F04	0.00996	1200009K13Rik	66870	BG069181		0.806868	0.881059	0.917052		1.01848	1.02188
1295	SP	H3030H03	0.00994	Supt16h	114741	BG065414		0.801948	0.760261	0.887083	0.742556	1.0568	0.914086
1296	SP	H3096D06	0.00991	A230046P18	330450	BG071237		0.81497	0.841221	1.00852	0.899885	0.846336	0.861703
1297	SP	H3019A04	0.00989	1300007L22Rik	71774			1.05716	1.35032	1.15007	1.0927	0.960845	1.2179
1298	SP	H3088D10	0.00986	Cdc2l5	69562	BG070538		1.03391	1.22422	0.850676		1.05152	1.15536
1299	SP	H3145G08	0.00983	Tkt	21881	BG075312		1.21646	0.776774	1.4684	1.52868	0.936338	0.796106
1300	SP	H3120G03	0.00954	Rnf10	50849	BG073275		0.939719	0.810047			1.18011
1301	SP	H3124D11	0.0095	Mad1l1	17120	BG073589		0.812999	0.84861			0.849517
1302	SP	H3062H11	0.00949	Ptpn11	19247	BG068210		1.04972	1.11914			0.828205	1.01761
1303	SP	H3123C03	0.00945	Ube2n	93765			1.02643	0.780943				1.0631
1304	SP	H3064H03	0.00945			BG068382		1.06552	1.26345			0.804903	1.13638
1305	SP	H3136F09	0.00942			BG074565		0.960547	1.12446			0.950985	1.24627
1306	SP	H3071G09	0.00939			BG069015		1.06565	1.10225			1.04036
1307	SP	H3074F08	0.00937	Ppp2ca	19052	BG069279		1.04049	1.06089	0.858945	0.912694	1.24301	0.92345
1308	SP	H3106E03	0.00937	Igfbp4	16010	BG072077		1.01797	1.29002	1.02553	0.943295	1.35861	1.20991
1309	SP	H3086D11	0.00928		225636	BG070353		0.876384	0.870473	0.93194	0.912199	1.10204	1.04505
1310	SP	H3136C08	0.00922		none			0.992389	1.11005	0.996527	1.29664	0.936881	1.00236
1311	SP	H3136B08	0.00909	Npm1	18148	BG074522		0.901465	0.844584	0.847134	1.06786	1.33099	1.3869
1312	SP	H3115D08	0.00906	Atp5l	27425	BG072826		1.05054	0.895668	1.29665	1.06777	0.763644	0.790785
1313	SP	H3049G02	0.00905	Slc16a1	20501	BG067025			0.623455	0.349853		1.14001	0.676697
1314	SP	H3139D12	0.00904	Dncic2	13427	BG074802		0.916511	1.32143		0.967217	0.652276	0.896171
1315	SP	H3107E08	0.00902	C130074G19Rik	226777	BG072168		1.01165	1.24588	1.03915	1.01849	1.04693	1.19354
1316	SP	H3128H10	0.00902		283728			1.0309	1.33475	1.04681	1.11493	1.04273	1.2892
1317	SP	H3124B01	0.00897	Rpl31	114641			0.990915	1.27698	0.941238	1.25582	1.11261	1.17304
1318	SP	H3139B08	0.00893	Vrk2	69922	BG074780		0.835212	0.763556
1319	SP	H3127G03	0.0089	Samhd1	56045	BG073839		1.03088	1.19544			1.26021	1.35987
1320	SP	H3097C12	0.00887	Clic4	29876	BG071310		1.18989	0.928378	0.84245		0.863983	1.25486
1321	SP	H3074A05	0.00881	Prc1	233406	CK334645		1.1651	0.688536
1322	SP	H3009C03	0.00873	Tgm1	21816	BG063601		0.986243	1.30962	1.27129	1.12754	0.907315	1.35068
1323	SP	H3060A02	0.00872		50766			1.04174	1.3038	1.04364	1.14769	0.889546	1.27025
1324	SP	H3129F04	0.00869	Atp5f1	11950	BG073993		1.0818	0.835471	1.27747	1.03735	0.904084	0.657369
1325	SP	H3065F10	0.00856	Mlr1	209707	BG068453		0.942323	1.40113	1.11972	1.20104	1.00496	1.48274
1326	SP	H3124H06	0.00852	Rps3	27050	BG073705		0.883029	0.766347	1.07615	0.736113	0.841513	0.76692
1327	SP	H3133G09	0.00842		243725			0.965136	1.1886	1.12502	1.14589	1.06124	1.13692
1328	SP	H3016D08	0.0083		104458	BG064175		1.06875	0.747423	0.686316		1.02745	0.966965
1329	SP	H3059F03	0.00829			BG067912		1.0267	1.21721	0.760948	0.846873	1.35819	1.15064
1330	SP	H3026B05	0.00823	Ptbp1	19205	CK334425		0.846403	0.857048	0.892781	0.907254	1.27358	1.23629
1331	SP	H3143G02	0.00815	2010005E08Rik	67707	BG075138		0.940789	0.911172			0.78599	0.698834
1332	SP	H3067F06	0.00813	Atrx	22589	BG068630		1.16063	1.16078			0.949159	1.16743
1333	SP	H3009D10	0.00792	H2afz	51788	BG063614			0.700724	1.47599	0.930564	0.728986	0.81848
1334	SP	H3126B12	0.00789	Pkig	18769	BG073627		0.948736	0.803168	0.862529	0.774021	1.0419	0.976359
1335	SP	H3077A04	0.00774	Golga4	54214	BG069495		1.07546	1.2108	0.948886	1.06894	1.0232	0.912433
1336	SP	H3124E06	0.00772	Atf4	11911	BG073595		0.856017	0.747719	1.07962	1.08661	1.14165	0.913609
1337	SP	H3141D06	0.00766	D330023L08Rik	213081	BG074955		0.534674	0.713932	1.02047	0.529349	0.807615	0.612517
1338	SP	H3024B09	0.00763	Arbp	11837	BG064817			0.828367	1.26969	0.809166	0.880383	0.861587
1339	SP	H3056F08	0.00763			BG067647		1.07046	1.1429	1.15184	0.951615	0.833263	1.16759
1340	SP	H3013D07	0.00762	H3f3b	15081			1.14276	0.724836	0.942055	0.907037	1.16253	0.684377
1341	SP	H3094D02	0.0076	Gnb1	14688	BG071068		1.08426	1.17118	0.979495		0.963241	0.967657
1342	SP	H3088D09	0.00748	LOC230857	230857	BG070537		1.22647	1.26714	0.912137	1.07188	0.954604	1.11083
1343	SP	H3026E05	0.00747	Kpnb3	70572	BG065022		1.02465	0.816702	0.781597	0.70284	1.32071	1.07392
1344	SP	H3059A05	0.00746	Mad2l1	56150	BG067860		0.511677	0.633393			2.17395
1345	SP	H3114F07	0.00729	1200007D18Rik	67458			0.917904	1.37028	0.901232	1.08802	1.13469	1.00922
1346	SP	H3147E08	0.00725	1500016L11Rik	68953	BG075465		1.14121	0.938999	1.07981	1.31049	1.13681	1.00762
1347	SP	H3136E08	0.00721	Hnrpr	74326	BG074553		0.940655	0.823592	1.10058	0.931129	0.76412	0.629291
1348	SP	H3079A06	0.0072	Eef1a1	13627	CK334654		1.05708	1.1662	0.962512	0.912039	0.905264	1.4299
1349	SP	H3015D11	0.00719	0610016J10Rik	76890	BG064096		0.863312	0.779789		0.802371	0.964543
1350	SP	H3117F10	0.00714	Cdk2	12566	BG073019		0.814245	0.870965		1.28735	1.12522	0.968247
1351	SP	H3056E05	0.00713	MGC60849	269336	BG067632		1.03736	1.23633	0.796524	1.09109	1.28054	0.889456
1352	SP	H3078B02	0.00708	Fau	14109	BG069600		0.993427	1.29967	1.04151	1.15569	0.935496	1.11999
1353	SP	H3085F11	0.00707	Echdc1	52665	BG070285		1.00841	1.18398	0.684178	0.938717	1.28941	1.1832
1354	SP	H3146G02	0.00706	Cfh	12628	BG075397		1.24286	1.15805	0.976428	0.667265	1.05865	1.16146
1355	SP	H3016E11	0.00704		20084	BG064187		0.699832	0.78725	0.993119	0.641138	0.723254	0.92258
1356	SP	H3139B10	0.00702		25489	BG074782		1.13848	0.810384	1.00199	1.09125	0.976866	1.03887
1357	SP	H3091B03	0.00696	AY238603	368204	BG070783		0.955879	1.13614	1.11367	0.71427	0.904719	0.78687
1358	SP	H3063G11	0.00694			BG068289		1.11231	1.16881	0.958034	1.04345	1.18656	0.87332
1359	SP	H3140D12	0.00693		110842	BG074876		1.04528	0.830358	1.11188	1.07433	0.644713	0.772235
1360	SP	H3117E04	0.00693	Cnbp	12785	BG073002		1.11475	0.794566	0.90757	1.0624	1.15946	0.980836
1361	SP	H3051H12	0.0069		74588	BG067223		1.0112	1.17531	1.01199		0.983717	1.17226
1362	SP	H3076H06	0.00684	Ak4	11639	BG069397		0.942781	0.879732	1.08934	0.947343	0.68998	0.740843
1363	SP	H3147D04	0.00683	Smarca5	93762	BG075451		0.876637	0.882512			1.33926	1.04416
1364	SP	H3024F12	0.0068	Btf3	218490	BG064864		0.918964	0.88623	0.884297	0.756098	0.793527	1.154
1365	SP	H3087B04	0.0068	2410018D16Rik	108645	BG070417		1.05434	1.16954	1.06071		0.786892	0.861568
1366	SP	H3010B10	0.00678		53867			1.05964	0.86033	1.20778	0.808321	0.742628	0.557756
1367	SP	H3106H04	0.00673	Cd2bp2	70233	BG072111		0.975295	1.262	1.06259	1.05415	1.04454	1.22605
1368	SP	H3052D09	0.00672	Chd4	107932	BG067267		0.90029	1.17196	0.920788		1.14238	1.20273
1369	SP	H3087A06	0.00668	Falz	207165	BG070407		0.925593	1.19501	1.11087	1.02978	0.900392	1.31798
1370	SP	H3126A03	0.00661		none			1.03864	1.3194	1.08826	1.16964	1.06225	1.24573
1371	SP	H3146C08	0.00658	Mcm6	17219	BG075357		0.717553	0.508579		1.26185	1.71491
1372	SP	H3089H10	0.00649			BG070678		0.914859	1.19265	0.951469		1.02915	1.08028
1373	SP	H3098H12	0.00647	Epim	13852	BG071435		0.897342	0.813213	1.0421	0.998015	0.89167	1.21178
1374	SP	H3007C02	0.00641	Ppp2ca	19052	BG063435		0.99905	0.782247	0.950784	1.02107	1.0512	0.782261
1375	SP	H3028F05	0.00639	Odc	18263	BG065221			0.549669			0.959622	0.965869
1376	SP	H3124E09	0.00635			BG073598		1.10931	1.20429	1.15653	1.28246	0.829457	1.34348
1377	SP	H3072B10	0.00634	Ninj1	18081	BG069050			1.23328		0.954279
1378	SP	H3015F09	0.00627	Hnrpa2b1	53379	BG064117		0.917317	0.794826	0.971565	1.03004	1.2159	0.893854
1379	SP	H3109C11	0.00618		75547	BG072330		1.12724	1.29519	0.989527	1.22524	1.01078	1.4131
1380	SP	H3056E09	0.00603		243308	BG067636		0.813095	0.791951	0.864297	0.904488	1.26788
1381	SP	H3147G10	0.00602	Hdac10	170787	BG075488		1.03983	1.15844	0.992825		0.96451	1.245
1382	SP	H3099F08	0.00601	Ewsh	14030	BG071497		0.903003	0.829279	0.849308		0.7416	0.922225
1383	SP	H3085G11	0.00599	1110054H05Rik	68837	BG070297		1.03248	1.22001	1.04591	1.14251	1.02171	1.21003
1384	SP	H3139E04	0.00596	C3	12266	BG074806		1.05735	1.26381	0.918074	0.732296	0.827121	1.34404
1385	SP	H3054B12	0.00595	Nfe2l2	18024	BG067417		1.23399	0.879231	1.27149		1.02279	1.36195
1386	SP	H3076A07	0.00592	2810031L11Rik	72674	BG069483		1.02308	0.792569	0.940328	1.15701	0.974062	0.904435
1387	SP	H3127H01	0.00592	ZNF598	90850	BC050477		0.955147	1.44408	1.08687	1.13264	1.02137	1.34325
1388	SP	H3127D03	0.00586	Bgn	12111	BG073809		1.27804	1.25891	0.767082	0.795832	2.29332	2.09708
1389	SP	H3131G11	0.00585	2310007D03Rik	69484	BG074182		1.06387	0.880081	1.3564	0.786309	0.725577	0.520841
1390	SP	H3112D04	0.00582			BG072566			0.90339	1.00585		1.21537	1.12618
1391	SP	H3075B05	0.00582					0.96969	0.889752	0.788866	0.911292	0.982846	1.02074
1392	SP	H3023F11	0.00582	Hspca	15519	BG064773		1.1293	0.768374	1.31208	0.782326	0.740466	0.773874
1393	SP	H3056A09	0.0058	Itpr5	16442	BG067589		1.08683	1.16114	1.09901	1.03509	0.98093	1.10804
1394	SP	H3020B01	0.00579	Arf6	11845			0.859913	1.29357	1.16652	1.1396	0.908491	1.24243
1395	SP	H3079A01	0.00576	F830010I22Rik	319939	BG069681		1.25492	1.24051	0.317608		0.934674	0.819002
1396	SP	H3148B07	0.00572		20853	BG075513			1.19083	1.1742	1.05717	0.786777	1.16043
1397	SP	H3056G06	0.00571		96930			1.02109	0.868194	1.1614	0.764219	0.764873	0.600135
1398	SP	H3095B04	0.00571		71818	BG071139		1.02162	1.44868	1.21791	1.10914	0.914937	1.5005
1399	SP	H3013E01	0.0056	Clic4	29876	BG063927		1.19902	0.765248			0.975555
1400	SP	H3022D03	0.00558		14635	BG064655		0.987867	1.31882	1.20458	1.05848	0.899083	1.32302
1401	SP	H3127B03	0.00558		19386	BG073789		1.21011	0.851977	0.824443	1.28724	1.36427	0.839385
1402	SP	H3135A11	0.00557	Rps27	57294	BG074430		1.14356	1.26958	1.13121	1.0878	0.782621	0.927611
1403	SP	H3082E01	0.00546		101786	BG070074		1.10225	1.25662	1.1415	0.949927	0.841764	1.0911
1404	SP	H3074C09	0.00543	Ccnl1	56706	BG069244		0.997275	1.21624	0.976771	1.35393	0.998069	1.28816
1405	SP	H3080B03	0.00538	Ywhab	54401	BG069786		1.31504	1.183	1.01955	1.18754	1.01129	1.05948
1406	SP	H3131F11	0.00529	Dpp8	74388	BG074170		1.03253	0.893518		0.900661	0.868537	0.697993
1407	SP	H3068E04	0.00519	Styx	56291	BG068709		1.11442	1.3588	0.995966	1.18179	0.994278	1.35544
1408	SP	H3096C02	0.00517		66593			0.958541	0.889558	0.770703	0.952697	1.37347	0.918503
1409	SP	H3021C04	0.00515	Sui1-rs1	20918	BG064564		0.99776	0.855566	1.18469	1.31258	1.13523	0.897664
1410	SP	H3091F02	0.00515	Eed	13626	BG070906		0.789801	1.16274	0.54126	0.763343	2.09187	1.0689
1411	SP	H3080E01	0.00514	Usp3	235441	BG069818		0.671815	1.22384	0.87169	1.07816	1.03587	1.03368
1412	SP	H3097G02	0.00512		78540	BG071345		0.988705	1.38137	1.1329	1.23169	0.91535	1.31288
1413	SP	H3144G04	0.00505		27176			1.00691	0.846831	1.0909	1.0174	1.47992	1.18334
1414	SP	H3027C06	0.00504	Trpm7	58800	BG065092		1.20163	0.85182
1415	SP	H3051D04	0.00502	Mdm2	17246	BG067169		1.10817	1.20631	0.853419		1.26859	1.33758
1416	SP	H3125G12	0.00501			BG073768		1.08834	0.752619	1.13536			0.877647
1417	SP	H3106E06	0.00501	Rnf44	105239	BG072080		0.886274	0.830103	0.962018	1.07135	0.785601	0.890591
1418	SP	H3057C04	0.00498			BG067702			1.43756
1419	SP	H3147F07	0.0049	Bnip3l	12177			0.963571	0.838074	0.858921	1.1445	1.2086	1.1586
1420	SP	H3134A03	0.00487		NONE			1.00055	0.693348	1.10327	1.0224	1.55767	1.22067
1421	SP	H3105D04	0.00485	AW108046	56371	BG071981		0.993287	0.643527			1.0336	0.728596
1422	SP	H3094A08	0.00484	1100001A21Rik	66595	BG071039		1.04397	1.33432	1.12265	1.34649	0.786057	1.42186
1423	SP	H3139A01	0.00483	Tubgcp2	74237	BG074763			0.801797
1424	SP	H3080H06	0.00477	D5Ertd689e	52397	BG069858		0.90103	0.764834	1.02077	0.837079	1.01169	0.874959
1425	SP	H3121H02	0.00475					0.974494	0.909372		1.18035	0.756148	0.926175
1426	SP	H3126H07	0.00475	2510027N19Rik	67711			0.95477	1.30867	0.986426	1.36328	1.04423	1.2205
1427	SP	H3127F02	0.0047	Pcx	18563			0.96203	1.40916	1.21081	0.68049	0.829117	1.3615
1428	SP	H3140D08	0.00469	Fkbp1a	14225	BG074872		1.19054	1.18737	0.956735	1.04286	1.13589	0.947528
1429	SP	H3075G01	0.00469	Cd63	12512	BG069465		1.08564	1.27785	1.31766	0.835885	0.916576	0.821095
1430	SP	H3112C02	0.00465		17709			1.17913	0.87315	1.43254	1.05489	0.556884	0.631306
1431	SP	H3133G12	0.00457	4932414K18	231225	BG074332		0.944565	0.777323		1.04943	1.03969	1.03775
1432	SP	H3142C08	0.00454	A330064G03Rik	320632	BG075018		0.98936	0.904018	0.762516	1.0196	1.26871	0.972138
1433	SP	H3148D05	0.00453	Dcn	13179	BG075532		1.10918	1.38902	1.13514	1.11126	1.06713	1.30563
1434	SP	H3131E08	0.0045		12558	BG074167		0.976676	1.31648	1.00295	1.18361	1.12082	1.19918
1435	SP	H3059D12	0.0045		17705	BG067898		1.03601	0.786832	1.46569	0.781048	0.637282	0.64859
1436	SP	H3026D04	0.00442	Ccnd2	12444	BG065010		0.837116	1.16251	0.765911		1.72941	0.983334
1437	SP	H3084H02	0.00442	Myst3	244349	BG070207		1.06537	1.25032	1.03983		0.9341	1.34624
1438	SP	H3016F05	0.00439			BG064193		0.868596	0.786607		0.724699	0.750269	0.961074
1439	SP	H3096E01	0.00434	Gcn5l1	14533			1.08455	1.1887	1.04189	1.07149	0.999108	0.985858
1440	SP	H3084H01	0.00426	Rps20	67427	BG070206		1.08945	1.22481	0.96931	1.1729	1.08007	1.18666
1441	SP	H3131G04	0.00424		13207	BG074175		1.09778	1.20491	0.948101	1.20587	0.911595	0.864354
1442	SP	H3027H10	0.00421	Nol5a	67134	BG065155		0.71293	0.849834			1.43845	1.35108
1443	SP	H3008F10	0.00416		101502			0.969809	1.25767	1.20193	1.08538	0.890337	1.42578
1444	SP	H3064F01	0.00416	2610507B11Rik	72503	BG068356		1.06737	1.18047	1.16758		0.919631	1.02535
1445	SP	H3135C10	0.00414	Slc30a9	109108	BG074449		1.02965	0.739959		0.885569	1.17556	1.03242
1446	SP	H3081E11	0.00413	4930535B03Rik	75137	BG069921		0.957909	1.13461	0.886693		1.05644	0.962148
1447	SP	H3129A09	0.00408	Cul1	26965	BG073946		1.12248	0.845006		1.00247	1.08568	0.875043
1448	SP	H3097C02	0.00408	Ppp2r4	110854	BG071301		0.97927	0.789344	0.859891	1.04093	1.26842	0.984626
1449	SP	H3103F10	0.00403			BG071833		0.971472	1.33897	0.939077	1.17794	1.04029	1.23432
1450	SP	H3136E12	0.00403	Ucp2	22228	BG074557		0.885918	0.581774	1.78503	0.904843	0.575747	0.439549
1451	SP	H3103B09	0.00396	Cdh22	104010	BG071796		1.03393	1.34762	1.1288	1.28983	0.795026	1.43338
1452	SP	H3068G02	0.00395	Ube2d2	56550	BG068731		1.00635	1.18155	1.05971	1.35548	0.848234	1.348
1453	SP	H3114C08	0.00388		170812	BG072728		1.01762	0.34839		1.31408
1454	SP	H3025C09	0.00386	Mocs1	56738	BG064916			0.725518	1.19104	1.15867	0.993092	1.13346
1455	SP	H3116A02	0.00384	Smc1l1	24061	BG072872		0.945848	0.826424	0.812654	1.07819	1.31379	0.915649
1456	SP	H3127D09	0.00383	A230048G03Rik	320473			1.0801	1.19599	0.919357	1.18669	1.17435	1.21335
1457	SP	H3088D03	0.00376	AF013969	100563			0.939733	1.43774	1.33476	1.06099	0.839252	1.49441
1458	SP	H3027C04	0.00375	Smarcc1	20588	BG065090		0.584805	0.749813	0.858963	0.798399	1.45736	0.967878
1459	SP	H3009G02	0.00375		none			1.30678	0.724543	0.862776		1.4292
1460	SP	H3018G11	0.00371	Usp15	14479	BG064374		0.948007	0.754802			0.973726	0.98839
1461	SP	H3065E10	0.00369	6030430B19Rik	68166	BG068442		0.933001	0.641909		0.921218	0.731579
1462	SP	H3130F03	0.00367	Ptma	19231	CK334994		0.955549	0.794428	1.09595	0.968713	1.38618	0.97157
1463	SP	H3114H04	0.00366	2610301D06Rik	67160	BG072780		0.978143	0.898793	0.938756	0.816479	1.22417	1.05992
1464	SP	H3070B04	0.00364	Apg12l	67526	BG068862		1.09846	1.25282	0.968612	1.04164	1.02198	1.04968
1465	SP	H3081D10	0.00363	Slc35a5	74102	BG069909		1.2694	1.35408	1.01466		0.836175
1466	SP	H3068A11	0.00363		73130	BG068669		1.26822	1.18713	2.00327	1.14244	0.679876	0.88861
1467	SP	H3130B12	0.00361	Irak1	16179	BG074046		0.992612	0.738229	1.21063	0.904185	0.505455	0.806433
1468	SP	H3028C03	0.00358	Brd8	78656	BG065184			0.881216	1.0421		1.17129	0.655191
1469	SP	H3108A04	0.00357	Clu	12759	BG072209			1.04218	1.84307	0.711175	0.833788	1.05109
1470	SP	H3092G01	0.00354	Mapk13	26415	BG070837		0.976523	1.36688	1.25367	1.22042	0.829001	1.38038
1471	SP	H3071H04	0.00351		14732			1.24313	1.28488	1.10225	0.974591	0.880685	1.32806
1472	SP	H3137C10	0.0035	Abca3	27410	BG074621		1.21298	0.909602		0.953717	0.693561	0.974748
1473	SP	H3027D10	0.00344	Gnb2-rs1	14694	BG065107		0.614714	0.833167	1.14748	1.24651	0.960516	0.838075
1474	SP	H3141H03	0.00343	Eif3s10	13669	BG074988			0.866324		1.1204	0.978057
1475	SP	H3085G02	0.00335	Dgcr8	94223	BG070288		1.07746	1.27153	0.946859		0.991073	1.22087
1476	SP	H3124H09	0.00335	Ubc	22190	BG073708		1.30628	0.851514	0.907579	0.938426	0.974376	0.812729
1477	SP	H3096H07	0.00332	Pggtb1	225467	BG071276		0.980864	1.23554	0.886904	1.03683	0.979862	1.1692
1478	SP	H3024A04	0.00331	Rangap1	19387	BG064801			0.747022			1.20179	1.08928
1479	SP	H3096F10	0.0033	2015-09-01	93684	BG071261		1.31417	1.15338	0.991877	0.890979	1.17156	1.10394
1480	SP	H3083C10	0.00328			BG069983		1.0792	1.17047			0.754872
1481	SP	H3026H03	0.00321	Mcm3	17215	BG065055		0.877776	0.761473	1.20187	1.25134	1.25624	0.767921
1482	SP	H3093G08	0.00314	BC010250	233904	BG071016		0.978526	1.13729	0.942473	0.864719	1.11135	1.09233
1483	SP	H3063A08	0.0031	Lgmn	19141	BG068219		1.03652	1.1941	0.830471	0.904343	1.20378	1.14707
1484	SP	H3125B07	0.00308	Tmpo	21917	BG073724		1.01787	0.74035		0.93098	1.97103	0.825177
1485	SP	H3060A09	0.00308					0.991201	1.20768	1.02355	1.06113	0.999029	1.14493
1486	SP	H3124E02	0.00305	Apeh	235606	BG073592		0.934687	0.784191		1.29078	0.879216	0.878591
1487	SP	H3053D10	0.003		19894	BG067351		1.03788	0.690245	0.754709	1.03156	1.41351	0.997333
1488	SP	H3027E02	0.00297	H2afz	51788	BG065111			0.636216	0.991596	0.93001	1.32565	0.70243
1489	SP	H3134D01	0.00296	AI461788	231506	BG074374		1.52979	1.27897	1.40745	2.01858	0.805462	0.987586
1490	SP	H3083C09	0.00295	Alox12	11684	BG069982		0.982009	1.30268	1.21101	1.13618	0.892767	1.34829
1491	SP	H3076F04	0.00292	Tom1	21968	BG069372		1.06434	1.1965	0.892139	1.07137	0.83982	1.1695
1492	SP	H3128H02	0.00282		66826	BG073930		0.95836	1.30677	1.14637	1.30118	0.937013	1.23029
1493	SP	H3081H02	0.00282	Akr1c13	27384	BG070024		0.902827	1.36963	1.28003	1.04576	0.606139	1.38216
1494	SP	H3051A09	0.00281	2410041F14Rik	70024	BG067140		0.942819	0.748589	1.01999	1.23337	0.995343	1.08574
1495	SP	H3052G01	0.00279	Mdm4	17248	BG067290		0.934639	1.30344	0.799651		1.23484	0.855544
1496	SP	H3063C03	0.00277	Cyfip2	76884	BG068238		0.862671	1.34235	0.895405	1.09241	1.14188	1.04446
1497	SP	H3139D03	0.00271	Tuba2	22143			0.989754	0.713812	1.10941	0.933784	1.50546	1.17548
1498	SP	H3057B02	0.00271		229279	BG067688		1.0558	0.863386	0.911517	0.893704	1.35957	1.0422
1499	SP	H3128H11	0.0027	Tgfb1i4	21807			1.26142	1.3084	0.868833	1.15168	1.25838	0.937683
1500	SP	H3140F12	0.0027		17705	BG074900		1.05756	0.815429	1.53406	0.817778	0.552226	0.548077
1501	SP	H3094C10	0.00262			BG071064		1.03368	1.1243	0.811544		1.2036
1502	SP	H3125H07	0.0026	Hba-a1	15122	BG073608		0.589949	0.541656	0.567014	0.262954	1.33705	0.423586
1503	SP	H3082D11	0.00256	C130038G02Rik	77521	BG070072		0.953548	1.26588	1.14743	1.19492	1.01205	1.33762
1504	SP	H3085F09	0.00253	AA960558	101476	BG070283		1.13563	1.24153	0.840873		1.13253	1.17268
1505	SP	H3105B06	0.00252			BG071961		0.938268	0.838963	0.805431	0.948559	0.94428	1.1608
1506	SP	H3051D11	0.00251			BG067176		1.01964	0.776945	0.899087	0.899477	0.982237	0.891189
1507	SP	H3125B09	0.0025		11773			1.19384	0.871084	0.888172	1.01756	1.47759	0.923752
1508	SP	H3098A01	0.0025					1.07073	1.22338	0.887619		1.05708	1.10031
1509	SP	H3140D03	0.00247	AI255170	224902			0.956431	1.21517	1.02777	1.14525	1.18502	1.10387
1510	SP	H3027H09	0.00247	Kntc1	208628	BG065154		0.629888	0.856399	0.987957	1.28054	1.04326	0.7294
1511	SP	H3021C09	0.00246	Bag3	29810			0.992643	1.24257	1.20324	1.09666	0.866936	1.32902
1512	SP	H3075G08	0.0024	Lamr1	16785	BG069450		1.1292	1.23343	1.01699	1.01111	1.14894	1.32479
1513	SP	H3117A09	0.0024		240064	BG072967		1.02304	0.782306	1.0893	0.932261	1.30137	0.962401
1514	SP	H3130B07	0.00237	2610510D13Rik	229279	BG074041		1.05465	0.822632	0.979558	1.0317	1.19652	0.89531
1515	SP	H3137D09	0.00234	Slc4a2	20535	BG074631		1.07819	0.756989	1.58545	0.928388	0.489796	0.598634
1516	SP	H3054C03	0.0023	Elk4	13714	BG067420		0.991395	1.16697	0.961594		1.20691
1517	SP	H3112F09	0.00229	Rpl3	27367	BG072593		0.754369	0.785665	0.985754	1.10817	0.958121	0.905429
1518	SP	H3126A05	0.00228	Hmgb1	15289	BG073614		0.936398	0.793576	0.855549	1.11953	1.74445	1.20461
1519	SP	H3082C01	0.00226	Serpina1e	20704	BG070053			1.67085	1.84761	0.834194	1.0048	0.669886
1520	SP	H3147E02	0.00223	Amd1	11702	BG075459		1.24056	0.809706	1.4126	1.32186	0.958723	0.89883
1521	SP	H3119B08	0.00221	Atp5o	28080			0.885953	0.79692	1.32789	1.07335	0.805909	1.06773
1522	SP	H3114B01	0.00215	1700020I14Rik	66602			1.05295	1.20658	0.900952	1.19516	1.00445	1.04681
1523	SP	H3012D04	0.0021		98758	BG063754		0.974874	0.840501	0.955711		1.01227	0.939355
1524	SP	H3093D05	0.0021	Trfr	22042	BG070981		1.04584	0.58465	0.81263		1.08807	0.814156
1525	SP	H3107E04	0.00208	Wbp2	22378			1.08152	0.834495	0.985398	1.04353	0.948266	0.899673
1526	SP	H3123E06	0.00207			BG073515		0.990764	0.770948	1.02522	0.964646	0.83355	1.09
1527	SP	H3021F12	0.00207	Pcna	18538	BG064598		1.06379	0.545261			0.721475
1528	SP	H3134F07	0.00205		56531	BG074399		1.00653	1.18847	0.917742	1.11174	1.01209	1.19395
1529	SP	H3138H09	0.00204	Ctsd	13033	BG074759		1.25951	0.826742	0.845856	1.18906	1.3846	1.06759
1530	SP	H3048C11	0.00204	Dhrsx	236082	BG066899		0.919766	0.853508	1.25737		0.763746	0.755593
1531	SP	H3145F04	0.00202	Hmgb1	15289	BG075297		0.977433	0.843425	1.00361	1.011	1.44304	1.10316
1532	SP	H3069H04	0.00201	Rasa2	114713	BG068838		1.14428	1.26793	0.943852	1.14407	0.928471	1.29044
1533	SP	H3097F10	0.002	2015-09-01	93684	BG071341		1.42097	1.15851	0.996799	0.951173	1.11921	1.1022
1534	SP	H3074E02	0.00198	2210401K01Rik	72289	BG069261		1.25378	1.33677	0.643133	0.783687	1.51919	1.03118
1535	SP	H3131C10	0.00194	Ddost	13200	BG074138		1.23042	0.754874	1.13796	0.875732	1.01533	0.769181
1536	SP	H3118A05	0.00194	Hbb-y	15135	BG073044		0.765763	0.583907				1.10947
1537	SP	H3147G09	0.00192		71665	BG075487			1.1533				1.39226
1538	SP	H3094D04	0.0019	Mbc2	23943	BG071070		1.03539	1.24032	0.681978		1.399
1539	SP	H3117F06	0.00189	Rbbp7	245688	BG073015		0.792826	0.808292	0.860934	0.904995	1.18258	0.924382
1540	SP	H3056E10	0.00188	Bnc2	242509	BG067637		0.918425	1.39621	0.934784	0.956621	1.07567	1.20986
1541	SP	H3131D02	0.00183	Tnk2	51789	BG074141		0.966679	0.847291	1.11423	0.778636	0.70982	0.556935
1542	SP	H3135B03	0.00183		22222			0.977141	1.25547	1.04905	1.28533	0.988249	1.12605
1543	SP	H3057G12	0.00182	Tgfb1i4	21807	BG067756		1.13741	1.18818	0.803	0.764858	1.15048	0.910366
1544	SP	H3126C04	0.00181		15467	BG073631		1.00932	0.823045	0.962917	1.15598	1.11669	1.2971
1545	SP	H3088C03	0.00177	Psip2	101739	BG070520		0.753677	0.850383	0.679591		2.9824	1.31553
1546	SP	H3053D09	0.00175	BC018601	104479	BG067350		1.16364	1.30411	1.07218		0.797962	1.37514
1547	SP	H3125H10	0.00171	Usmg5	66477	BG073609		0.879629	0.850556	1.11692	0.876587	0.862896	0.579637
1548	SP	H3131H04	0.00169			BG074187		0.857116	0.82757	0.825878	0.961807	1.40319	1.14106
1549	SP	H3125A08	0.00169	Atf2	11909	BG073717		1.07261	0.809527			0.997276
1550	SP	H3025D07	0.00169	Mki67	17345	BG064926		0.537802	0.416751	0.635152	1.00655	2.09917	0.954299
1551	SP	H3087F03	0.00168		269955	BG070462		0.965776	1.43286	1.2177	1.12807	0.736495	1.46262
1552	SP	H3093F03	0.00168					1.06016	1.25589	0.865079	0.965718	1.21612	1.02728
1553	SP	H3059D03	0.00168			BG067889		0.953647	1.11453	0.969299	1.04948	1.00152	1.00455
1554	SP	H3130C11	0.00164	B230113M03Rik	217342	BG074055		0.924303	0.684356		0.901512	0.772408	0.853906
1555	SP	H3142H01	0.00164		22239			0.860368	1.34766	1.03976	1.07197	0.938097	1.23516
1556	SP	H3128H08	0.00163	LOC114601	114601	BG073936		0.989634	0.725098			1.26766	0.983302
1557	SP	H3080C11	0.00162	Laptm5	16792	BG069804		0.97344	1.46563			1.5232	1.1944
1558	SP	H3138D02	0.00159	4930538C18Rik	75826	BG074708		0.880951	0.895335			0.898527
1559	SP	H3019F08	0.00159	Rod1	230257	BG064438		0.98874	0.824825				1.01804
1560	SP	H3075G10	0.00156	Hist1h4m	319161	BG069452		0.763017	0.327175	0.708677	0.87381	2.20619	0.889284
1561	SP	H3110C09	0.00154		64204	BG072419		1.11698	0.56684	1.17563	0.901652	0.847629	1.00629
1562	SP	H3103C07	0.00149		50723	BG071784		1.00791	1.2452	1.05898	1.23538	0.930262	1.13771
1563	SP	H3036A12	0.00146		55363	BG065861			0.778063	1.06458	0.855621	0.699223	1.22292
1564	SP	H3087B08	0.00146		109032	BG070420		0.937512	1.28909	1.08323	1.15181	0.889742	1.36886
1565	SP	H3089F04	0.00145			BG070648			1.15357	0.726803		1.45785	1.23107
1566	SP	H3026G03	0.00144	Kpnb1	16211	BG065043		0.916726	0.664162	1.13617	1.27759	1.06968	0.932658
1567	SP	H3054B10	0.00144	1300013G12Rik	67812	BG067415		1.06723	1.2313	0.984812	0.918885	0.970345	1.22771
1568	SP	H3130C09	0.00141	6720465F12Rik	77891	BG074053		0.73833	0.645886		1.2691	1.16084	1.19137
1569	SP	H3059A10	0.00139	Slc4a8	59033	BG067865		0.730312	0.690754	0.968215	1.1903	1.10914	1.25305
1570	SP	H3109A05	0.00135	Cd24a	12484	BG072300		1.01221	0.457694	1.75947		0.910581	0.773101
1571	SP	H3097D09	0.00134	Sh3bgrl	56726			1.27186	1.13245	0.902456	1.0585	1.1642	1.09803
1572	SP	H3138A12	0.00133	Dek	110052	BG074687		0.942364	0.634962		0.52962	1.41048
1573	SP	H3124F06	0.00133	5730406I15Rik	66624	BG073606		0.827437	0.910911	1.11527	0.73644	0.830061	0.991059
1574	SP	H3140H10	0.00131	Ppp1r9b	217124	BG074915		1.11247	0.789753	0.816539		1.15755
1575	SP	H3024C09	0.00124	Sfrs3	20383	BG064827		0.882928	0.838732			1.70952	1.01936
1576	SP	H3010G07	0.00123	Ak4	11639	BG063799		1.11413	0.805697	1.54774	0.962136	0.684326	0.513137
1577	SP	H3078C02	0.00119	4921532K09Rik	67429	BG069611		1.1079	1.29396	1.04202	1.13673	0.957972	1.11948
1578	SP	H3026G04	0.00115	D19Ertd703e	52036	BG065044		0.768337	0.866602	0.917471		1.02808	0.919532
1579	SP	H3125H08	0.00113	Hba-a1	15122			0.576003	0.700995	0.659649	0.319483	0.946126	0.499224
1580	SP	H3012A07	0.00113	Hspa8	15481	BG063725		1.77701	1.3294	1.73128	1.68942	0.881598	0.804663
1581	SP	H3106B10	0.00112	Cenpa	12615	BG072056		0.709896	0.662149		0.535841	1.44863	1.08544
1582	SP	H3072D10	0.00111	G430041M01Rik	101214	BG069073		1.0394	1.28307	0.99181		1.11932	0.98424
1583	SP	H3135G07	0.00109			BG074490		1.03804	0.603828		1.12301	0.932403
1584	SP	H3046F11	0.00109	2010004J23Rik	67891	BG066767			0.77595	1.10754	0.776468	1.0207	1.03367
1585	SP	H3103B03	0.00109	Nasp	50927	BG071779			0.577281			1.01932	1.37367
1586	SP	H3023F10	0.00108	Hspca	15519	BG064772		1.24217	0.795016	1.20283	0.891584	1.29254	1.18256
1587	SP	H3075F04	0.00107					0.934772	1.29756		0.662558
1588	SP	H3147E04	0.00107	Hspcb	15516	BG075461		1.3755	1.25312	1.03064	1.05115	1.04053	1.28118
1589	SP	H3075F03	0.00103			BG069444		1.18452	1.33605	0.728629	0.88837	1.36335	1.0498
1590	SP	H3056B01	0.00102		17709	BG067593		1.24335	1.81941	1.07293	1.30404	1.0412	1.1491
1591	SP	H3023E09	0.00102	Cbx3	12417	BG064760		0.741214	0.787338	0.893689	1.36413	1.13313	1.18082
1592	SP	H3095H04	0.00102	2410002I16Rik	74322	BG071201		1.05124	1.15626	0.90131	1.02826	0.927073	1.16278
1593	SP	H3095G05	0.00102	Fuca	71665	BG071193		1.26597	1.32972	1.17497	0.950455	0.738883	1.27287
1594	SP	H3084H07	0.00101	Wnk1	232341	BG070212		0.993999	1.53973	1.1972	1.16079	0.729886	1.48096
1595	SP	H3057E09	0.001	Rbm12	75710	BG067729		1.09093	1.32666	1.38487		0.797782	0.931715
1596	SP	H3131B09	0.000995	Trim35	66854	BG074126		1.04975	1.21081	0.841173	1.30126	1.46455	1.21538
1597	SP	H3128E02	0.000995		228875	BG073898		0.961307	1.24722	0.984314	1.15421	0.992469	0.932903
1598	SP	H3144C01	0.000994			BG075180		0.992052	0.830488		1.10741	0.587075
1599	SP	H3082B01	0.000983	5730403B10Rik	66626	CK334664		0.99211	1.25547	0.981436	1.08157	0.837372	1.20558
1600	SP	H3072F04	0.000978	Igf2bp3	140488	BG069090		0.910698	1.28507	1.10131	1.13111	1.19792	1.19923
1601	SP	H3056F09	0.000974			BG067648		0.990039	1.26627		0.939794	1.48787	1.19939
1602	SP	H3124D03	0.000954		272701			0.955904	1.22084	0.98674	1.22233	1.02538	1.1804
1603	SP	H3125F03	0.000945	Txn1	22166	BG073753		1.26516	0.82858	1.02275	1.27049	1.11746	1.02528
1604	SP	H3082D01	0.000932	1810015C04Rik	66270	BG070063		1.00031	1.2671	1.02052	1.18584	0.812743	1.14228
1605	SP	H3125B06	0.000915	2610300B10Rik	70454	BG073723		0.979976	0.841372
1606	SP	H3140B08	0.000887		18542	BG074851		1.09935	1.42506	0.74559	1.21766	1.97575	1.22327
1607	SP	H3082H10	0.000868	1700021P22Rik	75538	BG069950		1.00422	1.3462	1.06172	1.19084	0.926592	1.44759
1608	SP	H3056G02	0.000854			BG067653		1.22374	1.50743		0.964193	0.809257
1609	SP	H3141F10	0.000852	8430423A01Rik	98415	BG074977		0.843721	0.80307	0.89178		1.13678	1.15772
1610	SP	H3024D08	0.000848	Tuba2	22143	BG064838		0.973966	0.607952	1.13975	0.924032	1.49732	1.03007
1611	SP	H3025B03	0.000845	Scd2	20250	BG064900		1.0551	1.33135	0.735644	1.11422	1.61752	0.936832
1612	SP	H3081A02	0.000841	Eif4a2	13682	BG069866		1.12425	1.31529	0.965383	1.21922	0.874375	0.806095
1613	SP	H3117F04	0.000817	3110027H23Rik	73124	BG073013		0.974184	0.799034	0.990184	0.779086	0.896564	0.637376
1614	SP	H3072H05	0.000813			BG069113		1.00619	1.15977	0.924127	1.00656	0.990252	1.26874
1615	SP	H3097F09	0.000761			BG071340		0.78298	1.31123			1.09323
1616	SP	H3139A05	0.000752	Top2a	21973	BG074767		0.521745	0.549744			1.58793
1617	SP	H3115B02	0.000748					1.06382	1.26424	0.886892	1.30912	1.22518	1.18927
1618	SP	H3053A08	0.000746	Cyp1b1	13078			1.36336	1.33489			1.44262
1619	SP	H3115F06	0.000743	Mrpl27	94064	BG072847		1.01525	0.815686	0.914713	0.941509	1.11832	0.882897
1620	SP	H3048D04	0.000741	C80913	19777	BG066904		0.799827	0.871295	1.164		0.968832
1621	SP	H3063A09	0.000739	Rassf5	54354	BG068220		0.826167	1.26736	0.848884		0.978017
1622	SP	H3068A08	0.000735	Kif23	71819	BG068666		0.408	0.590761			1.74252
1623	SP	H3109H09	0.000719		53414	BG072384		0.976822	1.37027	1.13593	1.13365	0.92794	1.32895
1624	SP	H3069A06	0.000713	Tacc3	21335	BG068759		0.45789	0.501522				2.26848
1625	SP	H3081H03	0.000704		228482			0.992423	1.29135	1.07311	1.1909	1.02659	1.38168
1626	SP	H3136G02	0.000699	Myln	17904	BG074570		1.31211	1.26435	0.816892	0.98694	1.49411	1.07513
1627	SP	H3054D01	0.000688	Vps11	71732	BG067429		0.904334	1.30907	0.956669	1.01144	1.0488	1.26697
1628	SP	H3126H01	0.000647	Hba-a1	15122	BG073679		0.581153	0.436214	0.276489	0.251786	2.02065	0.320562
1629	SP	H3139C02	0.000635		11518	BG074786		1.06397	0.761455	0.854998	1.15053	1.11957	0.915347
1630	SP	H3051C06	0.00061	Hspa5	14828	CK334553		1.36474	1.26429	1.75509	0.664753	1.0222	1.39744
1631	SP	H3146G01	0.000563	Tfdp1	21781	BG075396		0.861291	0.763124	0.848669		1.63768	1.07972
1632	SP	H3118E08	0.000558	5430411K16Rik	108837	BG073088		0.883679	0.770193		1.21391	1.23872	1.06432
1633	SP	H3080B08	0.000552	2900070E19Rik	73046	BG069790		1.11886	0.533745		2.09367	0.895407	1.10597
1634	SP	H3026F02	0.000549	Gpx1	14775	BG065030			0.496711	1.30169	1.04817	0.726549	0.848835
1635	SP	H3054A07	0.000526	1700009P03Rik	74213	BG067401		1.08244	1.19225	0.98433	1.09951	1.17712	0.913471
1636	SP	H3130B11	0.000524	Sod1	20655	BG074045		1.37539	0.784172	1.33876	1.3005	0.747649	0.670191
1637	SP	H3082H02	0.000523	Hip2	53323	BG069942		1.02234	1.36004	1.08398	1.10865	0.916264	1.36406
1638	SP	H3138H10	0.000513	Ctsd	13033	BG074760		1.23965	0.835991	0.878671	0.930418	1.44143	1.06699
1639	SP	H3133D12	0.000511	Vcp	269523	BG074307		1.01548	0.806748	1.02148	0.996259	1.13486	0.821531
1640	SP	H3015D01	0.000491	Tubb5	22154	BG064086		0.947487	0.652087	0.882252	0.720804	1.38439	1.06669
1641	SP	H3107F01	0.000489	Pabpc1	18458	BG072173		0.946595	0.725188	0.916589	1.10663	0.93098	1.00016
1642	SP	H3141G08	0.000483			BG074985		1.01202	0.792816		1.1706	1.23677	0.980394
1643	SP	H3131F06	0.000467	Drg1	13494	BG074154		0.937938	0.752189	0.914849	0.953088	1.05564	0.955477
1644	SP	H3082H08	0.000466		76367	BG069948		1.03921	1.22993	1.00371	1.16352	0.997476	1.49153
1645	SP	H3140A09	0.000465	Cpt1a	12894	BG074843		1.1885	0.832079	1.02757	1.41024	0.842624	0.675667
1646	SP	H3014B10	0.000446	Ncl	17975			0.978893	0.811045		1.06306	1.9093	1.17219
1647	SP	H3130H05	0.000443	Hdgf	15191	BG074102		0.957096	0.610173	0.837713	0.970666	1.24314	1.05905
1648	SP	H3126G09	0.000439	Hba-a1	15122			0.549557	0.421905	0.333066	0.351953	2.89099	0.354332
1649	SP	H3028G08	0.000428	Metap2	56307	BG065235		0.887506	0.48854	0.863278		1.3514	0.912699
1650	SP	H3117C02	0.000421	Nusap1	108907	BG072979		0.768298	0.571794		1.42682		0.930257
1651	SP	H3142G02	0.000407			BG075053		1.0017	0.699212	1.11037	1.15573	0.986696	0.89597
1652	SP	H3086A07	0.000407	Pten	19211	BG070316		1.33115	1.37731	0.97547	1.09074	1.17691	0.952135
1653	SP	H3025G02	0.000401	Sfrs3	20383	BG064952		0.98497	0.796091	0.978825	0.795258	1.22807	0.890239
1654	SP	H3129C03	0.000398	Slc4a1	20533	BG073961			0.252835
1655	SP	H3097B08	0.00037	Grp58	14827	BG071295		1.24912	1.24983	1.0859	0.747671	1.07794	1.21414
1656	SP	H3018B07	0.000355	Trim27	19720			1.0256	1.28284	1.1177	1.13159	0.941654	1.27693
1657	SP	H3009F03	0.000341	H2afz	51788	BG063630			0.655013	1.32743	1.16902	0.663191	0.739675
1658	SP	H3139F02	0.000334			BG074810		0.966016	0.792421		1.02144	1.09582	0.952695
1659	SP	H3075F06	0.000327	1810055E12Rik	67894	BG069447		1.04298	1.17141	0.941081	1.02816	1.05504
1660	SP	H3094A04	0.000325	Dnajc3	19107	BG071035		1.20091	1.25541	1.42145	0.89733	0.796883	0.902835
1661	SP	H3125B11	0.000323		22275			0.902828	0.4988
1662	SP	H3134H05	0.000319	Rbbp2	214899	BG074418		0.878878	0.881555		0.241253	0.918633	0.819561
1663	SP	H3089G07	0.000301	A630082K20Rik	338523	BG070663		0.895116	1.2752	1.13379	1.17191	0.772206	1.2718
1664	SP	H3082B11	0.000297	BC046518	215632	BG070051		0.81753	1.21547	1.15837		0.707152	0.913465
1665	SP	H3080G10	0.000291	Apc	11789	BG069851		1.19207	1.19451	1.03008		0.936285
1666	SP	H3092A03	0.00029					0.927763	1.33837		1.08316	0.916867
1667	SP	H3092C01	0.000277	Eif4g2	13690	BG070960		1.05503	1.19665	0.771592	1.09164	1.35351	1.15357
1668	SP	H3115A09	0.000258		16948	BG072794		1.11265	0.675487	0.924847	1.0462	1.15978	0.790655
1669	SP	H3046H12	0.000243	Upf3b	68134	BG066789		0.960193	0.765893	1.43746	0.803563	0.494818	0.637164
1670	SP	H3095E04	0.000241			BG071169		0.913465	1.24399	1.1912	0.902604	0.937091	0.919216
1671	SP	H3134C02	0.000236	Pigq	14755	BG074363		1.05106	0.470081			1.0354	0.971254
1672	SP	H3026E02	0.000231	1200014P03Rik	74764	BG065019		1.03429	0.607924	1.16369	1.06164	0.904489	0.918028
1673	SP	H3144G03	0.000231	Rpl7a	27176	BG075220		1.12765	0.838861	1.0945	1.06931	0.923776	0.926659
1674	SP	H3016E09	0.000219		110532	BG064185		0.930172	0.734203	0.367048		1.64474	0.593763
1675	SP	H3080A04	0.000217	Akap8	56399	BG069776		1.10921	1.19372	0.908046		1.05552	1.14155
1676	SP	H3078E04	0.000202		22143	BG069637		0.959031	0.640317	0.939523	0.906637	1.30063	1.15325
1677	SP	H3029F08	0.000197	Arl6ip1	54208	BG065312			0.801564	0.97717	1.13413	1.06766	0.919904
1678	SP	H3078B09	0.000192	Klf5	12224	BG069607		1.11168	1.39917	1.12541	1.08728	0.692365	1.38002
1679	SP	H3126A10	0.000182	Hba-a1	15122	BG073617		0.579405	0.448481	0.835503	0.344289	0.952095	0.38464
1680	SP	H3123H03	0.000179			BG073541		0.77872	0.799358		1.1234	1.19987	0.916151
1681	SP	H3134F04	0.000173	2410016F01Rik	108660	BG074396		0.907358	0.841963	0.946818		1.04381	0.955605
1682	SP	H3129A03	0.000169	BC037674	218914	BG073941		1.07033	0.767714		0.9782	1.02427
1683	SP	H3081H04	0.000164	Fbxl6	30840			0.983245	1.40381	1.07975	1.21468	0.886701	1.46795
1684	SP	H3142A10	0.000159	Pros1	19128	BG075004		1.24222	0.847447	0.929573	1.05121	1.11684	1.10537
1685	SP	H3067C09	0.000142	Smc4l1	70099	BG068600		0.740888	0.750181	0.831383	0.825784	1.26658	1.32129
1686	SP	H3074F04	0.000139	Abcc3	76408	BG069275			0.715365	1.1964		1.04163	0.728626
1687	SP	H3026G11	0.000134	Ghitm	66092	BG065051		0.986681	0.697889	1.0061	0.978904	1.10816	0.661438
1688	SP	H3137C06	0.000124	Tgm2	21817	BG074617		1.06649	0.799149	1.03069	0.874025	0.918931	1.14038
1689	SP	H3078B03	0.000121	Dnajb9	27362	BG069601		1.27221	1.22875	1.02147	0.955958	0.833543	1.234
1690	SP	H3134E01	0.000118	Hbb-y	15135	CK335036		0.514374	0.561606	0.427169	0.306036	1.1899	0.427887
1691	SP	H3139D02	0.000114	Tubb5	22154	BG074797		0.927201	0.682533	1.12628	0.857135	1.42997	1.03806
1692	SP	H3056A08	0.000105	Nup160	59015	BG067588		1.11319	1.24231	1.09438	1.16577	0.833443	1.22618
1693	SP	H3086G02	9.79e-05	Dnmt3a	13435	BG070380		1.09509	1.27973	1.07658	1.30763	0.877599	1.26387
1694	SP	H3126H08	9.43e-05		71784			0.934822	0.62657	1.06883	0.852798	1.67882	1.21894
1695	SP	H3138G08	9.34e-05	1700020E22Rik	67712	BG074746		1.05463	0.440353		1.27589	1.14755	0.722032
1696	SP	H3079A09	8.65e-05	Ccna2	12428	BG069688		0.783505	0.445355	0.798997	1.02934	1.55442	0.873276
1697	SP	H3139G09	8.61e-05	Acp1	11431	BG074826		0.839411	0.54978	1.03831	0.958971	1.08177	0.939552
1698	SP	H3079H08	7.93e-05	2210409H23Rik	333433	BG069768		1.06075	1.25122	1.09498	1.33475	0.845544	1.17488
1699	SP	H3117H04	7.26e-05	Impdh2	23918	BG073034		0.808318	0.794999	0.865354	0.803022	1.72135	0.914703
1700	SP	H3083H03	6.41e-05		77559	BG070117		1.03442	1.42339	1.04535	1.14775	0.815705	1.33789
1701	SP	H3080G11	5.32e-05		100855			1.19382	0.675101			0.954461	0.888858
1702	SP	H3016E02	5.24e-05	Slbp	20492	BG064179		0.663981	0.625886	0.813369		1.63582	0.794125
1703	SP	H3012E10	5.18e-05	Pabpc1	18458	BG063770		0.991773	0.668199	1.07654	0.91062	1.05901	0.900509
1704	SP	H3075G02	4.92e-05	Crebbp	12914	BG069466		1.12707	1.33268	0.688879	1.06782	1.42955	1.12872
1705	SP	H3148E08	4.74e-05		18245	BG075545		0.868156	0.68529		1.08757	0.931715	0.852837
1706	SP	H3136F05	3.8e-05	Ghitm	66092	BG074562		0.973802	0.714388	0.908039	0.890271	0.946451	0.744308
1707	SP	H3136F06	3.47e-05	Prkx	19108	BG074563		0.896597	0.871206		0.950413	1.02696	0.846965
1708	SP	H3056F07	3.43e-05		381570	BG067646		1.27995	0.477153	0.935099	1.4135	1.08262	0.850677
1709	SP	H3127E06	3.06e-05	Ga17	98221	BG073821		1.01679	0.788783	0.966776	1.41793	0.986419	0.928536
1710	SP	H3094D10	3.05e-05			BG071075		1.02356	1.24912		1.01594	1.10897
1711	SP	H3109H03	2.96e-05	Ell2	192657	BG072378		1.02701	0.76308	1.15696	0.846977	0.83449	1.07645
1712	SP	H3028B03	2.59e-05	Slc25a5	11740	BG065172		0.89003	0.759257	1.56097	1.17554	0.743849	0.573364
1713	SP	H3029D06	2.34e-05	Tubb5	22154	BG065290		0.796396	0.738449	0.836226	1.0141	1.19359	1.25241
1714	SP	H3054D02	2.29e-05	H3f3b	15081	BG067430		0.835918	0.631976	0.929066	0.852951	1.06419	0.85307
1715	SP	H3139D11	2.24e-05		17719	BG074801		0.953849	0.819318	1.25193	0.803512	0.701106	0.558137
1716	SP	H3051A05	2.19e-05		384938	BG067136		1.0704	1.2302	1.01572	0.923341	1.08848	1.04986
1717	SP	H3013D08	2.08e-05	H3f3b	15081	BG063923		0.997624	0.683941	1.02169	0.829123	0.768835	0.649957
1718	SP	H3131G10	2.04e-05	1300017E09Rik	71779	BG074181		1.15733	0.44932	1.02704	1.05606	0.868028	0.911097
1719	SP	H3058G09	1.86e-05	Mod1	17436	BG067842		1.73456	1.36733	1.38644	1.57121	0.912752	1.25759
1720	SP	H3129E03	1.64e-05	Mkrn1	54484	BG073982		0.930338	0.522039	0.750434		1.00739	0.848435
1721	SP	H3129F06	1.55e-05	Cops7a	26894	BG073995		1.03818	0.72788	1.60946	0.787365	0.524314	0.537556
1722	SP	H3071B05	1.36e-05	1200009K13Rik	66870	BG068956		0.894769	0.774928	0.963694	1.04701	1.24434	1.17311
1723	SP	H3012B04	1.24e-05	Cs	12974	BG063733		0.886302	0.78133	1.15342	1.05066	0.994576	0.672185
1724	SP	H3127C08	1.07e-05	430026H10Rik	320241			1.76516	1.55505	1.57678	1.43907	1.27108	0.953298
1725	SP	H3060G09	8.38e-06	1810015H18Rik	69104	BG068013		1.03477	0.684274	0.885732	1.17899	1.32299
1726	SP	H3132H09	7.37e-06	Nudt14	66174			0.987338	1.39288	1.01421	1.13824	0.951648	1.19796
1727	SP	H3139E01	7.06e-06	Hspa8	15481	BG074803		1.88949	1.60695	2.04214	1.69979	0.747752	1.12089
1728	SP	H3124D05	6.93e-06	Psmd4	19185	BG073583		1.03116	0.830316	0.968521	0.994568	1.02027	0.951569
1729	SP	H3054E02	6.02e-06	Bat2d	226562	BG067441		1.08551	1.3888	0.794667	0.980567	1.37505	1.05559
1730	SP	H3084E12	5.85e-06	8430423A01Rik	98415	BG070181		0.827716	0.729085	0.770537	1.21264	1.3277	1.14442
1731	SP	H3134F05	4.73e-06	Gstm1	14862	BG074397		2.29227	1.42645	1.45551	2.2572	1.02131	1.01094
1732	SP	H3128C06	3.33e-06	2810031L11Rik	72674	BG073880		0.818075	0.655177	1.16237		0.986428	0.743114
1733	SP	H3023C08	2.97e-06	Rrm1	20133	BG064736			0.386522		1.01212	2.10329	0.973711
1734	SP	H3120A08	2.52e-06			BG073212		1.09699	0.671674	0.894539	0.98784	1.06981	0.936712
1735	SP	H3026H04	2.2e-06	2610311M19Rik	108912	BG065056		1.01662	0.784511	1.03097	0.711509	1.3117	0.962092
1736	SP	H3024D02	1.9e-06	4930542G03Rik	227613	BG064832		0.951498	0.595088	1.07112	1.08119	1.1918	0.834671
1737	SP	H3024E01	1.42e-06	Picalm	233489	BG064843		1.02879	0.620095	1.13361	0.97374	1.04493	0.768287
1738	SP	H3066H08	1.11e-06	Tgfb1i4	21807	BG068563		1.25182	1.37858	0.870372		1.26602	0.890975
1739	SP	H3095A08	9.33e-07		110749			1.06778	1.29368	0.841918	1.16405	1.27466	1.09277
1740	SP	H3138D11	7.98e-07		11487	BG074717		0.972818	0.728469	1.11531	0.521901	0.79138	0.901104
1741	SP	H3077H03	5.84e-07	Ccng1	12450	BG069578		1.51372	1.42822	1.13294		1.17487	1.51255
1742	SP	H3034F10	4.91e-07	Hnrpa1	15382	BG065740			0.763981	0.695294	0.637857	1.90845	1.13032
1743	SP	H3078F02	3.99e-07	Odc	18263	BG069647		1.02929	0.466972	1.04184	1.3456	1.10859	1.10691
1744	SP	H3141F08	2.79e-07	Eif2c2	239528	BG074975		0.965251	0.69272	0.826444	0.910125	1.23129	1.06604
1745	SP	H3130D03	1.85e-07		18717	BG074058		1.18611	0.443544	0.618951	1.37862	1.90948	1.16092
1746	SP	H3082D02	6.01e-08	Sdccag1	66244	BG070064		1.59126	1.58165	1.53057	1.52057	1.04642	1.45827
1747	SP	H3114C04	5.47e-08		75764	BG072725		0.541591	0.387939			1.25328	1.28313
1748	SP	H3024D01	1.41e-09	4930542G03Rik	227613	BG064831		1.07592	0.550011	1.03275	1.05725	1.18948	0.794913
1749
1750	FS	H3056D10	0.05	LOC381325	381325	BG067625		1.12306	0.879916	0.201123	0.842212	3.40838	1.19999
1751	FS	H3042C07	0.05	Hbxap	233532	BG066377			1.08755	0.830733		1.16101	0.872297
1752	FS	H3124A07	0.0499	Eif4el3	26987	BG073555		0.923097	0.989632	0.901178	1.074	0.988834	0.857938
1753	FS	H3015H04	0.0499		9221	BG064134		0.838552	1.11979	1.30586	1.20661	0.907983	1.27208
1754	FS	H3021G06	0.0493		67945	BG064603		0.979677	1.08058	1.15484	0.935662	0.826835	1.24408
1755	FS	H3075C12	0.0493	Csad	246277	BG069417		1.05761	1.04921	1.26211	0.732562	0.657801	0.641865
1756	FS	H3026F09	0.0492	Tmem2	83921	BG065037			0.943322	1.1137		0.798827	0.868095
1757	FS	H3031F01	0.0491	Uqcrc1	22273	BG065478		0.88519	1.13562	1.26649	0.993756	0.911134	0.70681
1758	FS	H3029G10	0.049	Sbno1	243272	BG065326		0.82922	1.03403	0.851403	1.17005	1.23049	1.04102
1759	FS	H3020H11	0.049		84623			0.946677	1.26616	1.26247	1.05172	0.820525	1.24064
1760	FS	H3096B04	0.0489			BG071220		0.938463	0.946624	0.814407	0.943257	1.31961	0.942592
1761	FS	H3021F11	0.0488	Fbxl5	242960			1.05962	1.00476	1.19128	1.12825	0.938251	1.23138
1762	FS	H3063A02	0.0486	Chd1l	68058	BG068213		1.00333	1.37607	1.21826	1.23435	0.916417	1.43485
1763	FS	H3146H11	0.048	Gt(ROSA)26asSor	14911	BG075414		0.970514	1.00577	0.8916		0.995892	0.947634
1764	FS	H3131H04	0.0479			BG074187		0.857116	0.82757	0.825878	0.961807	1.40319	1.14106
1765	FS	H3082D09	0.0478	Hspb1	15507	BG070071				0.541741		3.02646	2.48143
1766	FS	H3074C03	0.0477	2610510D13Rik	229279	BG069238		1.05033	1.01383	0.868496	1.03321	1.18798	1.07667
1767	FS	H3137F03	0.0476		235791	BG074646		0.976713	0.876678	0.678594	0.879437	1.34551	0.939134
1768	FS	H3112C03	0.0473		17709			0.995926	0.935876	1.22694	0.926564	0.853809	0.721494
1769	FS	H3090H12	0.0472		208677	BG070769		0.781688	0.917691	0.808958	0.884076	1.02444	1.0173
1770	FS	H3147B07	0.047		20971	BG075432		1.10363	0.844574	1.36082	0.962695	0.711939	0.750344
1771	FS	H3090B08	0.0468	Slc19a3	80721	BG070700		0.940449	1.10668	0.822855	1.1728	1.43301	0.950782
1772	FS	H3025G07	0.0468		12537	BG064957		1.02387	1.02625	1.18793	1.1382	0.854272	1.2242
1773	FS	H3018C11	0.0468	D9Wsu10e	27966			0.924465	1.11672	1.24128	0.938486	0.812894	1.29673
1774	FS	H3091C09	0.0467	3732409C05Rik	67420	BG070800		1.0948	1.16264	1.34264	0.590997	0.730573	0.769706
1775	FS	H3098H05	0.0466	Ceacam1	26365	BG071430		1.07931	1.30746	1.2311	1.06349	0.861894	1.39164
1776	FS	H3125E06	0.0466		67945	BG073747		1.07545	0.86029	1.23914	0.976923	0.991821	1.00144
1777	FS	H3018H06	0.0461	2810047M21Rik	67210	BG064381				1.26073	0.935029	0.528232	1.23849
1778	FS	H3085E03	0.0459	9430010O03Rik	234023	BG070267		1.02074	1.0984	0.851117		1.10553	1.12063
1779	FS	H3115H10	0.0458	Atp5c1	11949	BG072870		0.951771	0.897481	1.2692	1.09857	0.790117	0.685734
1780	FS	H3050D01	0.0456	4933427D06	232217			1.06804	0.957725	1.33759	1.07379	0.735349	0.747826
1781	FS	H3023D01	0.0455		5555	BG064741		0.938033	1.42023	1.22854	1.08097	0.948713	1.19315
1782	FS	H3080D12	0.0455	Wbscr1	22384	BG069817		1.05507	0.867082	0.706765	0.53812	1.14986	1.08968
1783	FS	H3080H01	0.0453	Uqcrc1	22273	BG069853		1.0088	0.958259	1.22562	0.904082	0.719115	0.702021
1784	FS	H3144A03	0.0451	2210010B09Rik	244721	BG075162		0.892929	0.806468	1.29206	1.15321	0.945916	0.750038
1785	FS	H3145G08	0.045	Tkt	21881	BG075312		1.21646	0.776774	1.4684	1.52868	0.936338	0.796106
1786	FS	H3006E03	0.0447		66445	BG063371		0.84606	1.14664	1.25116	1.02072	0.772477	1.24259
1787	FS	H3047E03	0.0445			BG066835				1.14313		1.03761
1788	FS	H3058H04	0.0444		67111	BG067848		1.17764	1.121	0.860757	1.00069	1.32395	1.00164
1789	FS	H3088C04	0.0442	Mllt3	70122	BG070521		0.93053	1.04552	0.886803		1.05442	1.01239
1790	FS	H3075H09	0.0442	Ehf	13661	BG069473		1.27092		0.608069		1.65271	1.14391
1791	FS	H3086H12	0.0438	Cnnm2	94219	BG070401		0.922654	0.823481	0.816336	0.841263	1.2094	0.870151
1792	FS	H3090A06	0.0438	Por	18984	BG070686		1.00341	0.950129	0.79505	1.05277	1.22876	0.967565
1793	FS	H3093D05	0.0433	Trfr	22042	BG070981		1.04584	0.58465	0.81263		1.08807	0.814156
1794	FS	H3050B12	0.0431		65970	BG067068		0.969827	0.906296	1.4205	0.8926	0.646955	0.719378
1795	FS	H3096H07	0.043	Pggtb1	225467	BG071276		0.980864	1.23554	0.886904	1.03683	0.979862	1.1692
1796	FS	H3033B04	0.0429					1.12202	0.899817	1.1905	0.923272	0.65785	1.01014
1797	FS	H3080G12	0.0428	5330408N05Rik	320720	BG069852		0.913467	1.07534	1.16127	1.08722	0.71991	1.1204
1798	FS	H3023B08	0.0428		53605	BG064725			0.892071	0.669474	0.620268	1.38728	1.08699
1799	FS	H3119F09	0.0427	Ddx1	104721	BG073182		0.97646	0.872803	1.24819	0.959054	0.850507	0.744656
1800	FS	H3013H11	0.0427	Ranbp1	19385			0.943646	1.05073	1.23007	0.972679	0.892976	1.20355
1801	FS	H3097C04	0.0426	Xbp1	22433	BG071303		1.2272	1.18427	1.27345	0.775234	0.848763	0.868973
1802	FS	H3020A03	0.0426	Prkch	18755			0.872476	1.01412	1.21056	1.03609	0.870249	1.25244
1803	FS	H3050H02	0.0426			BG067123		1.8735		1.59394	1.23449	0.447097	0.587523
1804	FS	H3020B01	0.0422	Arf6	11845			0.859913	1.29357	1.16652	1.1396	0.908491	1.24243
1805	FS	H3114F08	0.0422		75647			1.11059	1.28483	1.10215	1.19818	0.759301	1.24244
1806	FS	H3076F11	0.0422	Mcrs1	51812	BG069378		1.00896	1.15226	1.17924	1.24229	0.869099	1.36175
1807	FS	H3136B08	0.0422	Npm1	18148	BG074522		0.901465	0.844584	0.847134	1.06786	1.33099	1.3869
1808	FS	H3015H08	0.0421		67154	BG064137		0.881898	1.12335	1.15312	1.11677	0.952103	1.29395
1809	FS	H3116A02	0.0421	Smc1l1	24061	BG072872		0.945848	0.826424	0.812654	1.07819	1.31379	0.915649
1810	FS	H3071E10	0.0421		16453	BG068994		0.994063	1.02733	0.77318	1.09718	1.28338	0.705645
1811	FS	H3064E01	0.042			BG068344		0.890453	1.23655	0.761381	0.884611	1.30346	0.853615
1812	FS	H3014D02	0.042	Mmp9	17395			0.832357	0.831113	0.839962	1.09823	1.18882	0.91903
1813	FS	H3095H08	0.0418			BG071203		0.999904	1.09755	0.877957	0.839689	1.05419	1.09009
1814	FS	H3116A05	0.0418	Melk	17279	CK334839		0.828902		0.782127		1.29901
1815	FS	H3138G03	0.0417	2410076I21Rik	73673	BG074742		1.16418	0.934693	0.903129		1.19776	0.894952
1816	FS	H3131D06	0.041	4933400N19Rik	74068			0.947985	0.935495	1.16803	1.02926	0.831173	1.06908
1817	FS	H3028B03	0.041	Slc25a5	11740	BG065172		0.89003	0.759257	1.56097	1.17554	0.743849	0.573364
1818	FS	H3021A09	0.0407	0610033N12Rik	56716			0.964143	1.09817	1.27776	1.04013	0.849312	1.29517
1819	FS	H3144G10	0.0405		209706	BG075226		1.37488		0.95191	1.73135	1.28317	1.16546
1820	FS	H3088A10	0.0404		17719			1.03823	0.949078	1.20942	0.762587	0.829554	0.635013
1821	FS	H3128E01	0.0404		81013			1.01767	1.10897	0.823712	1.24787	1.31336	1.0781
1822	FS	H3131A10	0.0403	Sypl	19027	BG074116		1.20592	0.865843	1.28506		0.893487	0.993542
1823	FS	H3083D09	0.0402	4631422C05Rik	108682	BG069993				1.22907			1.16677
1824	FS	H3032D07	0.0402		71973	BG065543		1.12223	1.14148	1.18197	1.09168	0.880254	1.16552
1825	FS	H3134F05	0.0401	Gstm1	14862	BG074397		2.29227	1.42645	1.45551	2.2572	1.02131	1.01094
1826	FS	H3007G07	0.0401	Slc25a19	67283			1.244	1.2297	1.19909	1.02896	0.943537	1.23495
1827	FS	H3096G08	0.04	Pik3ca	18706	BG071269		1.07878	1.03862	0.838707	1.10006	1.10219	0.940126
1828	FS	H3025F01	0.0398	Wnt2	22413	BG064941		1.11944	1.23971	0.853491	0.996982	1.11281	0.87354
1829	FS	H3136A07	0.0398	Col1a2	12843	BG074512		1.30256	1.28276	0.804903	1.04431	1.71688	1.41868
1830	FS	H3139D11	0.0395		17719	BG074801		0.953849	0.819318	1.25193	0.803512	0.701106	0.558137
1831	FS	H3093H12	0.0393	Mmp7	17393	BG071031		0.807017	0.9752	0.794067	0.917908	1.40995	0.99834
1832	FS	H3070A10	0.0392	Ncor1	20185	BG068856		1.02316	1.08998	0.963877		1.07567	0.897577
1833	FS	H3065D02	0.0389			BG068425		1.00248	1.09262	0.672303	1.18654	1.42226	1.21735
1834	FS	H3060B11	0.0388	1110020C13Rik	66151	BG067962		0.994919	1.03743	1.33274		0.694703	0.784124
1835	FS	H3076E07	0.0388			BG069363		1.01465	1.02722	0.73481	1.19352	1.33651
1836	FS	H3056E05	0.0388	MGC60849	269336	BG067632		1.03736	1.23633	0.796524	1.09109	1.28054	0.889456
1837	FS	H3139C10	0.0387		none	BG074794		1.07686	0.865577	1.44958	0.948417	0.606905	1.03744
1838	FS	H3025E02	0.0386		12839			0.982234	1.27427	1.18723	1.26959	0.900702	1.15269
1839	FS	H3121G11	0.0385	Ttc3	22129	BG073370		0.839047	0.866271	1.18619	0.756534	0.770646	0.576742
1840	FS	H3128C02	0.0383	Refbp1	21681	BG073876		1.03525	0.840672	0.810119	0.840347	1.03541	0.984685
1841	FS	H3125H07	0.0381	Hba-a1	15122	BG073608		0.589949	0.541656	0.567014	0.262954	1.33705	0.423586
1842	FS	H3026E04	0.0381	6030411K04Rik	234594	BG065021		0.870943	1.03782	0.839736		1.54496	0.894246
1843	FS	H3036C07	0.0379	Rpl10	110954	CK334477		0.810344	0.899719	1.22052	1.23365	0.800583	0.759423
1844	FS	H3060F02	0.0379			BG067997		1.01135	1.5447	0.689488		1.36123	0.950829
1845	FS	H3022H12	0.0377		227723			0.985683	0.982936	1.20108	0.945842	0.833682	1.15992
1846	FS	H3127B03	0.0376		19386	BG073789		1.21011	0.851977	0.824443	1.28724	1.36427	0.839385
1847	FS	H3028A04	0.0375		268373	BG065161		1.03034	0.911799	1.16137	1.04378	1.158	1.04838
1848	FS	H3008B03	0.0375	Ube2r2	67615	BG063512			1.00698	0.835697		1.13211	0.929088
1849	FS	H3083A04	0.0373	Crk	12928	BG069956		1.19139	1.10658	1.23919		0.798987	0.841783
1850	FS	H3028D06	0.0372	BC030867	217216	BG065198		0.928051	0.880253	1.14687	0.916092	0.773043	1.14998
1851	FS	H3082E01	0.0372		101786	BG070074		1.10225	1.25662	1.1415	0.949927	0.841764	1.0911
1852	FS	H3096A08	0.0371			BG071215		0.964137	1.01085	0.784056	1.01933	1.22435	1.06269
1853	FS	H3144C11	0.037	9530020D24Rik	227746	BG075188		1.10011		1.1073	0.671148	1.06012	1.12176
1854	FS	H3138C05	0.037	Psmd8	57296			0.952121	0.895703	0.818737	0.905377	1.57539	0.954983
1855	FS	H3023F12	0.0369	Hspca	15519	BG064774		1.17928	0.79638	1.45296	0.844291	0.569657	1.07383
1856	FS	H3008E02	0.0369		53895	BG063537		0.874765	1.13423	1.23309	1.15917	0.874158	1.30952
1857	FS	H3049A01	0.0366	2810017C20Rik	215351	BG066959			0.955144	1.19463	1.09367	1.02595	0.679364
1858	FS	H3008B08	0.0365	Pura	19290	BG063516		0.88377	0.850745	1.35943	0.878471	0.730514	0.572898
1859	FS	H3148D05	0.0364	Dcn	13179	BG075532		1.10918	1.38902	1.13514	1.11126	1.06713	1.30563
1860	FS	H3056F04	0.0363		26374	BG067643		0.97803	1.05372	1.28216	0.899508	0.835449	0.600058
1861	FS	H3096C02	0.0363		66593			0.958541	0.889558	0.770703	0.952697	1.37347	0.918503
1862	FS	H3027E09	0.0362	Eno1	13806	BG065118		0.509219	1.11739	1.36125	1.1048	1.29894	0.738731
1863	FS	H3090E01	0.036	Wdr5	140858	BG070724		0.863362	1.07894	0.682594	0.960901	1.70243	0.932648
1864	FS	H3028C02	0.0356		93679	BG065183		0.858488	1.1569	1.30007	1.14297	0.8419	1.20277
1865	FS	H3078B10	0.0355		16190	BG069608		1.05188	1.05674	0.823832	0.788095	1.19449	0.788503
1866	FS	H3033F11	0.0354			BG065652		0.958683	0.939934	0.733436		1.01925	0.906103
1867	FS	H3146C02	0.0354	Pdgfa	18590	BG075352		1.02019		1.36069	1.26661	0.716889	0.747485
1868	FS	H3017C09	0.0353		99730	BG064244		0.939162	1.182	1.1954	1.24734	1.03968	1.20137
1869	FS	H3007G02	0.0353			BG063480				1.20998	1.15065	0.871636	1.08605
1870	FS	H3013D05	0.0353	Eef1b2	55949			0.930516	1.14533	1.36781	0.844676	0.757355	1.38945
1871	FS	H3062E02	0.0352		269951	BG068167		1.00253	1.19327	1.20547	1.2871	0.820484	1.27534
1872	FS	H3016C01	0.0352		70225	BG064161		1.04362	0.960825	1.1929	1.18437	0.794791	1.31911
1873	FS	H3090A05	0.0346			BG070685		0.988996	1.09011	0.814796	0.816831	1.23914	1.03585
1874	FS	H3134B09	0.0346		71436			1.25622	1.01865	0.882302	0.995038	1.13046	1.00538
1875	FS	H3131G11	0.0345	2310007D03Rik	69484	BG074182		1.06387	0.880081	1.3564	0.786309	0.725577	0.520841
1876	FS	H3086B01	0.0345		93687	BG070322		0.954287	1.03018	0.691981	1.03955	1.25036	0.977913
1877	FS	H3060F04	0.0344	2900057D21Rik	72993	BG067999		1.02342	1.15523	0.823237	0.916911	1.16175	1.15705
1878	FS	H3141E12	0.0343			BG074969		1.07139	1.0466	1.01683	0.758813	1.00948	1.25488
1879	FS	H3087H05	0.0341	Acat1	110446	BG070487		0.962891	0.985704	1.24412	0.95765	0.943489	0.701592
1880	FS	H3063G12	0.0341	Evi5	14020	BG068290		1.1022	0.900422	0.716573	1.07414	1.52201	1.0519
1881	FS	H3028A05	0.034	Ppia	268373	BG065162		0.951136	0.860817	1.16924	0.806598	0.968868	0.974563
1882	FS	H3071E06	0.034			BG068990		1.0521	0.824313	0.78589		1.2192	1.50411
1883	FS	H3090G09	0.0337	Yy1	22632	BG070754		0.973589	0.98737	0.78814	1.06001	1.42719	0.873131
1884	FS	H3113C09	0.0336					1.03934	1.02337	1.42621		0.706494	1.39755
1885	FS	H3009H12	0.0333	1200009I06Rik	74190	BG063661		0.951689	1.0859	1.24313	0.961346	0.710114	1.40236
1886	FS	H3093C10	0.0333			BG070974		1.0698	1.05536	0.789241	1.01463	1.23515	1.02021
1887	FS	H3125E11	0.0332	P4hb	18453	BG073750		1.37457	0.864744	1.30522	0.940904	1.25251	0.706507
1888	FS	H3017E10	0.0331	1300013D05Rik	67480			1.07023	1.08247	1.24277	1.1687	0.909375	1.49595
1889	FS	H3022C02	0.0328	AI256711	24058	BG064643		0.743969	0.737415	1.20303	1.23425	0.989508	1.22552
1890	FS	H3129A10	0.0326	Eef1a1	13627			0.997695	0.953882	0.849079	1.05377	0.939542	0.993523
1891	FS	H3064C02	0.0325		231866	BG068323		1.01022	0.993596	0.723181	1.11454	1.14339	1.01397
1892	FS	H3115G01	0.0325	Thrap4	23989	BG072851		0.966591	0.983585	0.792058	0.824769	1.53833	0.736968
1893	FS	H3025F11	0.0324	Gapd	14433	BG064950		0.82994	0.895707	1.12739	0.97771	1.03458	1.13315
1894	FS	H3087F07	0.0324		14260	BG070466		1.06092	1.32323	0.720841	0.829721	1.45477	0.974664
1895	FS	H3127G11	0.032			BG073847		1.05675	1.19234	0.895157	1.10459	1.14667	0.978029
1896	FS	H3132H01	0.032		56307	BG074258		1.01905	1.08728	1.15514	1.19615	1.04902	1.17148
1897	FS	H3090E03	0.032			BG070726		0.910302	1.14669	0.894082	1.04629	1.17755	1.13047
1898	FS	H3147A06	0.032	BC039161	219024	BG075419		1.08097	0.952071	1.39275	0.914205	0.538465	0.915691
1899	FS	H3018D10	0.0317	Actb	11461	BG064339		1.15591	1.07709	1.19476	0.857082	1.08827	1.00694
1900	FS	H3144E09	0.0316	Rpl6	19988	BG075206		1.09942	0.913467	1.1166	1.24046	0.961145	1.00105
1901	FS	H3096B03	0.0315					0.957604	1.05482	0.782455	1.03482	1.19751	1.11636
1902	FS	H3141E09	0.0314	2310047O13Rik	66960	BG074967		0.969759	0.937795	0.791057	1.04856	1.21131	0.977255
1903	FS	H3063F08	0.0314	Rdx	19684	BG068275		1.33979	0.97288	0.80983	1.05655	1.48297	1.1589
1904	FS	H3095E04	0.0313			BG071169		0.913465	1.24399	1.1912	0.902604	0.937091	0.919216
1905	FS	H3135C02	0.0313	Lgals7	16858	BG074443		1.14252		0.319702		7.79026	2.80694
1906	FS	H3041C09	0.0313		67781	BG066297			0.865964	0.829878	0.9767	1.05812	0.902226
1907	FS	H3019B12	0.0311	Sp3	20687			1.02279	1.12973	1.18346	0.966614	0.759266	1.23732
1908	FS	H3093F07	0.031		17949	BG071004		1.02546		0.698099	0.987489	1.56808	0.878164
1909	FS	H3082G04	0.0309					0.979548	1.02171	0.77875	0.948616	1.40698	1.05231
1910	FS	H3053H09	0.0308		320518	BG067391		1.1068	0.96842	1.24424	0.997332	0.749736	1.05421
1911	FS	H3146H05	0.0305	Taf5l	102162			1.04612	1.19057	1.2628	1.00085	0.941791	1.23086
1912	FS	H3024C02	0.0305	2210022N24Rik	108737	BG064821		0.921012	1.03131	1.17068	1.29985	0.963483	1.05456
1913	FS	H3016B04	0.0305	Copz1	56447			0.938061	1.15836	1.21436	1.08617	0.98075	1.19525
1914	FS	H3015H07	0.0303		12962			0.975022	0.951545	1.19222	1.02721	0.863244	1.23082
1915	FS	H3063F12	0.0302			BG068278		0.942952	1.04286	0.824501	0.960031	1.01038	0.932027
1916	FS	H3117E09	0.0301	8430401C09Rik	224792	BG073006		1.3638	1.00248	0.739163	1.36575	1.41238	0.955347
1917	FS	H3014G10	0.0299	Zfp162	22668	BG064037		0.788821	0.922013	0.764007	1.05584	1.16034	1.25358
1918	FS	H3024H12	0.0297	Hspa8	15481	BG064886		1.58704	1.24104	1.53741	1.40753	0.766982	1.13091
1919	FS	H3092H05	0.0295	5230400G24Rik	75734	BG070850		0.97263	1.06199	0.887551	1.03246	1.04719	1.07889
1920	FS	H3123G06	0.0293	BC003498	80295	BG073534		1.13649		1.60764	1.00845	0.692005
1921	FS	H3139E07	0.0293		NONE			0.89038	1.05968	0.67642	0.956384	1.47463	0.922089
1922	FS	H3124G01	0.0293		70294			1.08184	1.05116	1.35159	0.907901	0.548102	0.674192
1923	FS	H3075G10	0.0289	Hist1h4m	319161	BG069452		0.763017	0.327175	0.708677	0.87381	2.20619	0.889284
1924	FS	H3127C11	0.0289	Nisch	64652	BG073805		1.0746	1.16435	0.832439	1.11975	1.33123	0.992145
1925	FS	H3096H05	0.0287	Stag1	20842	BG071274		0.973309	0.969484	0.832329	0.919469	1.30538	0.8983
1926	FS	H3021E09	0.0285	Slc25a20	57279			0.947384	1.24967	1.25939	0.911356	0.847114	1.22938
1927	FS	H3030G03	0.0283	Itm1	16430			0.91689	0.973771	1.27207	1.08485	0.937482	1.1903
1928	FS	H3093D07	0.0283		72404	BG070983		1.01398	1.05883	0.826628	0.950401	1.40233	0.997167
1929	FS	H3009C03	0.0283	Tgm1	21816	BG063601		0.986243	1.30962	1.27129	1.12754	0.907315	1.35068
1930	FS	H3113D11	0.0281			BG072659		1.09984	1.14488	1.27142	1.01929	0.732919	1.29816
1931	FS	H3077B06	0.0277	Elovl6	170439	BG069509				0.642675		2.11307	1.51561
1932	FS	H3016D04	0.0275		109778			0.982241	1.07156	1.33546	1.10742	0.828915	1.27409
1933	FS	H3131A07	0.0274		51798	BG074113		1.30078	1.07406	1.24568	1.18082	0.851942	0.678636
1934	FS	H3075B10	0.0272	2810404F18Rik	72729	BG069327		1.00068	1.14742	0.874871	0.957816	1.11596	1.26658
1935	FS	H3112C02	0.0271		17709			1.17913	0.87315	1.43254	1.05489	0.556884	0.631306
1936	FS	H3131B09	0.027	Trim35	66854	BG074126		1.04975	1.21081	0.841173	1.30126	1.46455	1.21538
1937	FS	H3106H07	0.0267	Slco2a1	24059	BG072114		1.45903	1.2182	1.31811	1.0009	0.648949	1.19079
1938	FS	H3145E11	0.0267	Mbnl1	56758	BG075293		1.0985	1.07985	0.802147		1.12197	1.10803
1939	FS	H3029G11	0.0267	Aatf	56321	BG065327		0.789261	1.31295	1.27805	1.04517	0.723202	1.16908
1940	FS	H3025D11	0.0263	Pfkl	18641	BG064930		0.554369	0.947624	0.709825	0.856217	1.48892	0.858302
1941	FS	H3090D03	0.0263	2610036F08Rik	75424	BG070716		0.911363	1.10028	0.740889	0.902016	1.5588	0.984682
1942	FS	H3093H08	0.0261	AW540478	269400	BG071028		0.890824	1.14291	0.797452	1.05265	1.44957	0.92125
1943	FS	H3067E12	0.026			BG068625				0.75644		1.28676
1944	FS	H3097H12	0.026	Vldlr	22359	BG071366		0.998577	1.01142	0.878605		1.24044	1.13525
1945	FS	H3057E09	0.0259	Rbm12	75710	BG067729		1.09093	1.32666	1.38487		0.797782	0.931715
1946	FS	H3124F08	0.0259	Rplp1	56040	BG073685		1.17047	1.12068	1.18546	1.11867	0.959582	1.10242
1947	FS	H3087F02	0.0258	Gfpt1	14583	BG070461		1.01492	1.25889	1.21572	0.86593	0.769017	1.03506
1948	FS	H3137D02	0.0257	Hnrpl	15388	BG074625		0.874465	0.934806	0.820419	1.11337	1.30238	0.947195
1949	FS	H3140F04	0.0257	Anxa6	11749	BG074892		1.22808	1.07294	0.762618	1.17259	1.38566	1.10819
1950	FS	H3126D06	0.0257		27984	BG073642		0.797875	1.14797	1.20096	0.901213	0.743144	1.02828
1951	FS	H3052E11	0.0256			BG067279		1.08899	0.978975	0.738444	0.986045	1.25796	0.83282
1952	FS	H3075F08	0.0256	Atp5l	27425	BG069449		0.932767	1.04313	1.38861	1.1507	0.727787	0.859386
1953	FS	H3117A11	0.0254	Rbms2	56516			0.975624	1.05871	0.835102	1.24908	1.19134	1.26885
1954	FS	H3079G09	0.0253	Setbp1	240427	BG069757		1.0265	1.00225	0.848217	1.04311	1.22333	0.821435
1955	FS	H3037D05	0.0251		15980	BG065964		0.927603	0.910268	1.23507	0.97551	0.866824	1.43269
1956	FS	H3063C07	0.0251		70238	BG068241		0.952031	1.02551	0.789339	0.900699	1.19373	0.84908
1957	FS	H3118G10	0.0251	Cox4i1	12857				0.933247	1.27262	1.09818	0.943871	0.979227
1958	FS	H3055A02	0.0249	6330415M09Rik	70762	BG067489		1.19882	1.24727	0.638317		1.26181	1.00269
1959	FS	H3075F03	0.0249			BG069444		1.18452	1.33605	0.728629	0.88837	1.36335	1.0498
1960	FS	H3028E06	0.0247	3230401L03Rik	244672	BG065210		0.825585	0.51697	1.14116	0.98548	0.684115	1.38066
1961	FS	H3119G07	0.0246	2610027O18Rik	76357	CK334903		1.15128	0.857132	1.58229	1.06098	0.514966	0.756092
1962	FS	H3030B07	0.0246	Hspcb	15516	CK334443		1.0873	1.15245	1.23263	1.13789	0.76941	0.865155
1963	FS	H3140D05	0.0246		83965	BG074869		1.11825	1.15135	1.28258	0.988647	0.895826	0.810928
1964	FS	H3017A11	0.0243		57830			0.925415	1.33452	1.25778	0.997543	0.887266	1.3061
1965	FS	H3131A05	0.0243	Atp5c1	11949	BG074111		1.082	0.944405	1.35387	1.22148	0.883535	0.580046
1966	FS	H3023D03	0.0243		219060	BG064743		0.875642	1.03882	1.24073	1.17982	0.777217	0.983416
1967	FS	H3072E11	0.0242			BG069085		1.00723	1.04061	0.869608	1.24437	1.05986	1.40067
1968	FS	H3109H04	0.0241	Fcgr1	14129	BG072379		1.0289	0.983841	1.29511	0.843051	0.689808	0.627883
1969	FS	H3132C09	0.0241	2610304F09Rik	269003	BG074218		0.984862	0.944158	0.887729	1.32675	1.14976	0.938542
1970	FS	H3123A02	0.0238	Hba-a1	15122	BG073472		0.659023	0.974453	0.674246	0.359861	1.07396	0.650836
1971	FS	H3094D06	0.0238					0.847623	0.930149	0.859507	0.936859	0.942155	1.28521
1972	FS	H3090D05	0.0237		66537	BG070717		0.864881	0.891706	0.805429	0.876067	1.43979	0.929319
1973	FS	H3036C09	0.0236	Eef1a1	13627	CK334479		0.656973	0.809854	1.27035	1.04937	0.800251	0.918838
1974	FS	H3090D02	0.0236		22089			0.851542	1.00989	0.760827	0.976017	1.79806	0.963711
1975	FS	H3063A10	0.0234			BG068221		0.961556	1.12758	0.817976	1.38348	1.28782	0.970922
1976	FS	H3019G03	0.0233		21376	BG064443		0.921871	1.14277	1.25701	1.09934	0.957485	1.14144
1977	FS	H3027D11	0.0232		11768	BG065108		0.967527	1.25888	1.36437	0.976852	0.778839	1.34308
1978	FS	H3097H10	0.0231		217980	BG071365		1.1826	1.15966	0.802649	1.49836	1.37965	1.14929
1979	FS	H3046H12	0.0231	Upf3b	68134	BG066789		0.960193	0.765893	1.43746	0.803563	0.494818	0.637164
1980	FS	H3023H11	0.0231	Ftl1	14325	BG064796		1.25188	0.979144	2.15085	1.26731	0.760051	0.749214
1981	FS	H3035F10	0.0227			BG065825			1.06831	0.548559		2.58204	1.27153
1982	FS	H3088A05	0.0227			BG070499		1.15821	1.08811	0.906156		1.08815	1.12962
1983	FS	H3058C12	0.0226		none			1.10216	0.944714	1.36783	0.821431	0.495223	1.24406
1984	FS	H3059H04	0.0225	Hmgb1	15289	BG067937		1.032	0.909883	0.788907	1.1157	1.5796	1.18688
1985	FS	H3024F09	0.0225		22183	BG064861		0.939684	1.23038	1.28628	0.991922	0.911954	1.32346
1986	FS	H3061A09	0.0224			BG068036		0.931683	1.01942	0.767715	1.1166	1.16202	0.941651
1987	FS	H3091F05	0.0222		414872	BG070909		0.991662	1.08806	0.789878	0.941521	1.25156	0.963026
1988	FS	H3026D04	0.0222	Ccnd2	12444	BG065010		0.837116	1.16251	0.765911		1.72941	0.983334
1989	FS	H3030C11	0.0222	Atp5a1	11946			0.873357	0.806148	1.30677	0.897349	0.891835	1.04152
1990	FS	H3075A01	0.0221		67629	BG069307		1.0172	1.04757	0.751987	1.09213	1.36302	0.928152
1991	FS	H3055G03	0.022			BG067560		1.09591	1.01922	0.812057		1.37637
1992	FS	H3062D10	0.0216	Lin7c	22343	BG068163		1.14518	1.15793	0.750412		0.993922	0.868327
1993	FS	H3115C03	0.0216	Bmp1	12153	BG072809		1.06129	0.847672	1.36076	1.00372	0.76896	0.707855
1994	FS	H3051B03	0.0216			BG067146		1.0146	0.977933	0.784478	1.08462	1.16415	0.97759
1995	FS	H3113G08	0.0215	Oaz3	53814	BG072691		0.946801	0.907534	1.16486	0.871297	0.707264	0.651825
1996	FS	H3026C01	0.0215	D4Ertd421e	52276	BG064995		0.917199	0.732926	0.857117	1.10303	1.35613	0.990962
1997	FS	H3032A08	0.0215	Hspa5	14828	BG065517		1.07016	1.04136	1.5728	0.750929	0.744214	1.15944
[truncated: 2,189 more rows]

## Sheet: S-TABLE2
	Supplementary Table 2 The genes significantly modulated by BaP with t-test. Column Og stands for the 6 organs (LU-lung, SP-spleen, FS- forestomach, LI-liver, CO-colon, GS-glandular stomach); column M2 stands for significance by t-test in pooling method ; column 2-way stands for 2-way ANOVA results (dose-dose dependent, inter-both dose and gender dependent); column t test stands for conditions und…
Order	organ	2-way	Systematic	EntrezID	Symbol	Gene name	t test		M1	M2	M3	F1	F2	F3
1	LU		H3128G01	3015	H2AFZ	h2a histone family, member z	M2F12		1.16994	1.14814	1.12776	1.47221	1.44491	1.11356
2	LU		H3018D10	11461	Actb	actin, beta, cytoplasmic	M123		1.30483	1.27804	1.28667	1.01745	1.00958	1.08225
3	LU	inter	H3126C03	12306	Anxa2	annexin a2	M123		1.2044	1.28307	1.41353	1.3396	1.06939	0.998451
4	LU		H3117E04	12785	Cnbp1	cellular nucleic acid binding protein 1	M123		1.20742	1.36712	1.30096	0.930039	0.88648	1.06789																												o
5	LU		H3123C02	13435	Dnmt3a	dna methyltransferase 3a	F123		0.900723	0.974543	0.701477	0.720341	0.705488	0.639095
6	LU		H3089D06	12389	Cav	caveolae protein 1	M123F123		2.35	2.27	2.26	1.5	1.73	1.66																												g
7	LU		H3123F03	13627	Eef1a1	eukaryotic translation elongation factor 1 alpha 1	M123F12		0.591894	0.612525	0.531112	0.501504	0.557043	0.630428																												g
8	LU		H3132B06	13799	En2	engrailed 2	F123		0.942026	0.971747	0.946716	0.705019	0.712511	0.665122
9	LU		H3110F10	13849	Ephx1	epoxide hydrolase 1, microsomal	M23F123		1.4241	1.69581	1.65754	2.21973	2.38182	2.91028																												o
10	LU		H3140E08	14661	Glud1	glutamate dehydrogenase 1	M123		1.15303	1.22552	1.27799	1.22534	1.10895	1.19612
11	LU		H3097B08	14827	Pdia3	protein disulfide isomerase associated 3	M13F1		1.21132	1.28315	1.38816	1.26968	1.12574	1.23172																												o
12	LU		H3134F05	14862	Gstm1	glutathione s-transferase, mu 1	M123		2.6219	2.15114	2.3469	2.0736	2.41334	2.19016
13	LU		H3125H11	15122	Hba-a1	hemoglobin alpha, adult chain 1	M123F1		0.59725	0.686756	0.486525	0.502043	0.442104	0.580436
14	LU		H3118E11	15129	Hbb	hemoglobin beta chain complex	M13F123		0.569814	0.701108	0.573055	0.284539	0.229275	0.286435																												g
15	LU	inter	H3117D02	15135	Hbb-y	hemoglobin y, beta-like embryonic chain	M1F23		0.44543	0.731859	0.355538	0.369341	0.216816	0.405165																												g
16	LU		H3059H04	15289	Hmgb1	high mobility group box 1	M123		1.35352	1.3436	1.29232	0.81406	0.750396	0.841422																												g
17	LU		H3012A07	15481	Hspa8	heat shock protein 8	M23F123		1.69739	1.95981	1.86631	1.75392	1.76027	1.61272
18	LU		H3024H12	15481	Hspa8	heat shock protein 8	M2F123		1.4549	1.52545	1.33569	1.62252	2.05951	1.61304
19	LU		H3119B04	15481	Hspa8	heat shock protein 8	M23F123		1.58156	1.72034	1.61467	2.02952	2.18689	1.67386																												g
20	LU		H3139E01	15481	Hspa8	heat shock protein 8	M23F123		1.68711	2.06777	1.99442	2.05965	1.95398	1.62513
21	LU		H3115D03	16785	Rpsa	ribosomal protein sa	M123		1.26685	1.28565	1.30037	0.791371	0.834039	0.945399
22	LU		H3115D04	16785	Rpsa	ribosomal protein sa	M123		1.30234	1.18027	1.31193	0.862238	0.838959	0.981285
23	LU		H3116B05	17256	Mea1	male enhanced antigen 1	M23F12		0.541554	0.503911	0.499115	0.540673	0.542464	0.796144
24	LU		H3058G09	17436	Mod1	malic enzyme, supernatant	M23F123		1.47106	1.8185	1.69506	1.93625	1.92817	1.60877
25	LU		H3112C02	17709	COX2	cytochrome c oxidase polypeptide 2	M123		1.36242	1.39633	1.53742	0.842142	0.940259	1.16049
26	LU		H3090B11	17949	Birc1c	baculoviral iap repeat-containing 1c	M1F123		0.848225	0.931281	0.993496	0.816864	0.763131	0.764447																												o
27	LU		H3127C05	18521	Pcbp2	heterogeneous nuclear ribonucleoprotein x	M123		1.20466	1.33354	1.21573	0.955059	0.949003	0.911509
28	LU		H3124D09	18704	Pik3c2a	phosphatidylinositol 3-kinase, c2 domain containing, alpha polypeptide	M12F2		0.768463	0.723146	0.702946	0.610652	0.564561	0.660074
29	LU		H3136F06	19108	Prkx	protein kinase, x-linked	M12F3		0.951984	0.951498	1.09502	0.820014	0.810674	0.804313
30	LU		H3142A10	19128	Pros1	protein s (alpha)	M123F13		1.35254	1.42842	1.41808	1.16353	1.04493	1.10312
31	LU		H3113D07	19167	Psma3	proteasome (prosome, macropain) subunit, alpha type 3	M123		1.16668	1.17015	1.33742	1.14741	1.05026	1.15863
32	LU		H3143A02	19241	Tmsb4x	thymosin, beta 4, x chromosome	M123		1.37585	1.41924	1.97464	1.26937	0.899102	1.06685
33	LU		H3062E09	19243	Ptp4a1	protein tyrosine phosphatase 4a1	M123F3		1.20099	1.3297	1.46285	1.31318	1.30556	1.34973
34	LU		H3132A09	19777	C80913	expressed sequence c80913	M23F3		1.35122	1.4012	1.39118	1.02686	1.0654	1.09704																												g
35	LU		H3126C02	19899	Rpl18	ribosomal protein l18	M123		1.35167	1.40278	1.48677	1.03661	1.00928	0.982653
36	LU		H3134G11	19981	Rpl37a	ribosomal protein l37a	M2F23		1.18737	1.27722	1.18609	0.851572	0.842361	0.871356
37	LU		H3144E10	19988	Rpl6	ribosomal protein l6	M123		1.25725	1.35375	1.4992	1.0587	1.01485	1.00953
38	LU		H3147G05	19989	Rpl7	ribosomal protein l7	M123		1.2385	1.25364	1.31559	0.970266	0.940586	0.911634
39	LU		H3112G04	20103	Rps5	ribosomal protein s5	M123		1.30608	1.29395	1.3534	0.972742	0.85638	0.995028																												o
40	LU		H3130B11	20655	Sod1	superoxide dismutase 1, soluble	M123		1.74118	1.29053	1.43818	1.12662	1.37187	1.35532
41	LU		H3116A04	20692	Sparc	secreted acidic cysteine rich glycoprotein	M123		1.46459	1.50972	1.47864	1.50562	1.35122	1.08233
42	LU		H3125F03	22166	Txn1	thioredoxin 1	M123		1.54725	1.43872	1.45503	1.05153	1.00772	1.18746																												2
43	LU	inter	H3080D01	22190	Ubc	ubiquitin c	M23F12		1.18713	1.31292	1.34754	1.62668	1.48421	1.27772
44	LU		H3124H08	22190	Ubc	ubiquitin c	M2F12		1.26802	1.48569	1.43533	1.36556	1.47265	1.39902
45	LU		H3129B04	23994	Dazap2	daz associated protein 2	M123		1.48944	1.41226	1.39797	1.19493	1.11627	1.05791
46	LU		H3144G03	27176	Rpl7a	ribosomal protein l7a	M23F2		1.35956	1.31703	1.36346	1.07337	0.840029	0.840775
47	LU		H3054H09	51466	EVL	enah/vasp-like	M123F3		1.40337	1.6017	1.38593	1.05957	1.11789	1.28942
48	LU		H3090F06	51886	Fubp1	far upstream element (fuse) binding protein 1	M12F13		0.78318	0.804588	0.911988	0.81883	0.837647	0.751064
49	LU		H3090A12	54219	Cd320	cd320 antigen	M12F3		0.745776	0.742647	0.836714	0.856763	0.90938	0.74768
50	LU		H3124F08	56040	Rplp1	ribosomal protein, large, p1	M123		1.44931	1.43039	1.40287	0.916893	0.921212	1.04678																												o
51	LU		H3124F09	56040	Rplp1	ribosomal protein, large, p1	M123		1.40763	1.38304	1.41637	0.990236	0.981139	1.02867
52	LU		H3140H04	56040	Rplp1	ribosomal protein, large, p1	M123		1.35527	1.30673	1.25893	0.965135	0.834741	0.936941
53	LU		H3022D12	56317	Anapc7	anaphase promoting complex subunit 7	M2F12		0.849933	0.789418	0.855468	0.719782	0.769229	0.911681
54	LU		H3080A07	59025	Usp14	ubiquitin specific peptidase 14	M13F2		1.14113	1.02259	1.17665	1.02586	0.935705	0.977232
55	LU		H3082D02	66244	Sdccag1	serologically defined colon cancer antigen 1	M23F123		1.36428	1.85001	1.70696	1.60151	1.55263	1.51549
56	LU		H3130A09	66590	Farsla	phenylalanine-trna synthetase-like, alpha subunit	M123		1.33966	1.30155	1.41354	0.998279	0.966858	0.952579
57	LU		H3123G05	66609	Cryzl1	crystallin, zeta (quinone reductase)-like 1	M3F23		0.74142	0.765281	0.602919	0.532421	0.587878	0.557753
58	LU		H3139A07	68292	Stt3b	stt3, subunit of the oligosaccharyltransferase complex, homolog b (s. cerevisiae)	M23F123		1.3774	1.29614	1.46521	1.36667	1.35438	1.29016
59	LU		H3137B07	68465	Adipor2	est ai115388	M23F3		1.25219	1.14745	1.25369	1.13217	1.05187	1.15686
60	LU		H3104E08	69668	2310061I09Rik	riken cdna 2310061i09 gene	M23F2		1.11424	1.13745	1.23377	0.885284	0.864758	1.13435
61	LU		H3134B09	71436	Flrt3	fibronectin leucine rich transmembrane protein 3	M1F23		1.29629	1.10685	1.18117	1.24391	1.38149	1.41517
62	LU		H3068A11	73130	Tmed5	transmembrane emp24 protein transport domain containing 5	M123F13		1.27076	1.30961	1.33442	1.32083	1.11586	1.27116
63	LU		H3114C04	75764	Giyd2	giy-yig domain containing 2	M123		0.52761	0.797468	0.61148	0.434409	0.405516	0.596392
64	LU		H3096G12	77435	9430076D03Rik	riken cdna 9430076d03 gene	M12F3		0.69606	0.723161	0.840213	0.870492	0.782858	0.707003
65	LU		H3128E08	97961	C78541	expressed sequence c78541	M123		1.45733	1.34805	1.47733	0.900027	0.945026	1.02024
66	LU		H3103B09	104010	Cdh22	cadherin 22	M2F123		0.855	0.851278	0.951355	1.08734	1.17421	1.23742
67	LU		H3115D06	105171	Arrdc3	arrestin domain containing 3	M13F2		1.35634	1.12915	1.38059	1.3358	1.91883	1.44943
68	LU		H3138A08	108062	Cstf2	cleavage stimulation factor, 3' pre-rna subunit 2	M123F12		1.3361	1.35022	1.35543	1.32575	1.30428	1.1907
69	LU		H3114B11	110651	Rps6ka3	ribosomal protein s6 kinase polypeptide 3	M23F12		0.803587	0.818774	0.835114	0.736205	0.787068	0.905288
70	LU		H3131H01	192662	Arhgdia	expressed sequence c87222	M123		1.58058	1.48612	1.52103	1.314	1.22451	1.24741
71	LU		H3090H12	208677	Creb3l3	camp responsive element binding protein 3-like 3	M2F13		0.801222	0.784703	0.922828	0.745422	0.742006	0.710908
72	LU		H3094B09	208795	Tmem63a	transmembrane protein 63a	M2F23		0.91089	0.734109	1.00799	1.0519	1.07111	1.11981
73	LU		H3051C09	218624	Il31ra	interleukin 31 receptor a	M1F23		1.29917	1.14007	1.32048	1.33111	1.26553	1.3038
74	LU		H3129C05	219158	2610301G19Rik	riken cdna 2610301g19 gene	M123		1.11136	1.06882	1.11266	0.850555	0.89811	0.88329
75	LU		H3127E12	225020	Fez2	fasciculation and elongation protein zeta 2 (zygin ii)	M123		1.37276	1.25492	1.21633	1.20142	1.12616	1.2537
76	LU		H3093C11	233977	Ppfia1	protein tyrosine phosphatase, receptor type, f polypeptide (ptprf), interacting protein, alpha 1	M1F12		0.933066	0.861973	0.991872	0.855013	0.831829	0.928178
77	LU	inter	H3123E05	244810	AW551984	expressed sequence aw551984	M1F123		0.599554	0.904421	0.823835	0.417014	0.232867	0.350702
78	LU		H3060G10	268449	Rpl23a	ribosomal protein l23a	M123		1.34311	1.46961	1.44777	0.891542	0.834881	0.937896
79	LU		H3116D05	319322	Sf3b2	riken cdna 2810441f20 gene	M12F12		0.688483	0.725937	0.507392	0.69702	0.728956	0.796373
80	LU		H3127C08	320241	E430026H10Rik	riken cdna e430026h10 gene	F123		1.65664	1.7262	1.80798	2.16099	1.84567	1.46684
81	LU		H3096D06	330450	Mlstd1	male sterility domain containing 1	M2F13		0.831494	0.777741	0.885926	0.82146	0.846646	0.75806
82	LU	dose	H3136E11	353187	Nr1d2	nuclear receptor subfamily 1, group d, member 2	M123		1.68781	2.05755	2.05723																															2
83	LU		H3132A06	none			M123		0.892308	0.666573	0.81132	0.966675	0.747302	0.926823
84	LU		H3124C03	NULL			M123		1.17613	1.32902	1.35898	1.07586	0.989049	1.01715
85	LU		H3124C04	NULL			M123		1.28628	1.2858	1.37276	0.891883	0.742229	0.75771
86	SP		H3028B03	11740	Slc25a5	solute carrier family 25 (mitochondrial carrier, adenine nucleotide translocator), member 5	M123F2		0.750355	0.697714	0.757695	0.884806	0.764013	0.827286
87	SP		H3078B09	12224	Klf5	kruppel-like factor 5	M2F23		1.35943	1.54212	1.20182	1.04902	1.73452	1.39177
88	SP		H3095E04	12323	Camk2b	calcium/calmodulin-dependent protein kinase ii, beta	M23F23		1.32604	1.36349	1.27361	1.10542	1.14378	1.15419
89	SP		H3063A03	12339	Capn7	calpain 7	M123		1.20589	1.26293	1.29886	1.1056	0.991096	1.25074																												2
90	SP		H3077H03	12450	Ccng1	cyclin g1	M1F13		1.34157	1.36219	1.66513	1.3589		1.56352																												g
91	SP		H3109A05	12484	Cd24a	cd24a antigen	M23F2		0.424084	0.347993	0.274422	0.662877	0.387012	0.528317
92	SP		H3139E03	12521	Cd82	cd82 antigen	M12F1		0.685858	0.621841	0.632905	1.2672	0.918824	0.898898
93	SP		H3124H10	12825	Col3a1	procollagen, type iii, alpha 1	M123		1.79111	2.24687	2.12433	1.21523	0.929372	0.999898
94	SP	inter	H3125D01	12843	Col1a2	procollagen, type i, alpha 2	M123		1.48261	1.66243	2.08136	1.32245	0.894768	1.03063
95	SP		H3140A09	12894	Cpt1a	carnitine palmitoyltransferase 1a, liver	M3F23		0.891932	0.767336	0.765919	0.989978	0.743412	0.790477
96	SP		H3131C10	13200	Ddost	dolichyl-di-phosphooligosaccharide-protein glycotransferase	M1F123		0.710408	0.751842	0.828829	0.75185	0.729793	0.726313
97	SP	dose	H3086G02	13435	Dnmt3a	dna methyltransferase 3a	M12F23		1.37217	1.47749	1.10976	1.07865	1.40779	1.32531
98	SP		H3131F06	13494	Drg1	developmentally regulated gtp binding protein 1	M123		0.70561	0.636526	0.663652	0.862382	0.883495	0.849013
99	SP		H3092C01	13690	Eif4g2	eukaryotic translation initiation factor 4, gamma 2	M3F23		1.116	1.0684	1.25968	1.15587	1.24456	1.28046
100	SP	dose	H3115B02	14079	Fabp2	fatty acid binding protein 2, intestinal	M123F2		1.27218	1.37564	1.26607	0.934029	1.65584	1.18613
101	SP		H3137H05	14109	Fau	finkel-biskis-reilly murine sarcoma virus (fbr-musv) ubiquitously expressed (fox derived)	F123		1.06681	1.01221	0.945114	1.24407	1.25879	1.28202
102	SP		H3096E01	14533	Bloc1s1	biogenesis of lysosome-related organelles complex-1, subunit 1	M13F2		1.27568	1.26841	1.18195	0.990455	1.27958	1.08653																												o
103	SP		H3119E03	14674	Gna13	guanine nucleotide binding protein, alpha 13	M12F3		1.14131	0.866726	0.95383		0.960773	0.828565																												o
104	SP		H3027D10	14694	Gnb2l1	guanine nucleotide binding protein (g protein), beta polypeptide 2 like 1	M123		0.739782	0.757424	0.7742	1.0273	0.926203	0.856922
105	SP	dose	H3097B08	14827	Pdia3	protein disulfide isomerase associated 3	M3F13		1.12612	1.22379	1.38811	1.16147	1.20365	1.42522																												o
106	SP	dose	H3051C06	14828	Hspa5	heat shock 70kd protein 5 (glucose-regulated protein)	M2F23		1.06094	1.3591	1.43301	1.04684	1.24082	1.52161																												o
107	SP		H3054D02	15081	H3f3a	h3 histone, family 3a	M23F23		0.831779	0.556757	0.677028	0.627382	0.506736	0.631595
108	SP		H3126A10	15122	Hba-a1	hemoglobin alpha, adult chain 1	M123F123		0.539706	0.661322	0.580786	0.358288	0.327175	0.334862																												g
109	SP		H3126G09	15122	Hba-a1	hemoglobin alpha, adult chain 1	M13F123		0.588647	0.599965	0.471391	0.405323	0.294812	0.28352
110	SP		H3126H01	15122	Hba-a1	hemoglobin alpha, adult chain 1	F123		0.87082	0.790925	0.779329	0.296312	0.155579	0.338217
111	SP	inter	H3134E01	15135	Hbb-y	hemoglobin y, beta-like embryonic chain	M23F12		0.813283	0.742467	0.494619	0.542052	0.333559	0.563799
112	SP		H3130H05	15191	Hdgf	hepatoma-derived growth factor	M123F2		0.589379	0.525616	0.52141	0.716519	0.748116	0.788107
113	SP		H3126A05	15289	Hmgb1	high mobility group box 1	M12F2		0.738211	0.723105	0.725688	0.868103	0.805569	0.896598																												g
114	SP		H3034F10	15382	Hnrpa1	heterogeneous nuclear ribonucleoprotein a1	M1F23		0.728695	0.707994	0.838625	0.901339	0.753906	0.734595
115	SP	dose	H3136B10	15384	Hnrpab	heterogeneous nuclear ribonucleoprotein a/b	M123		0.641722	0.671837	0.710712	0.890803	0.821735	1.06637
116	SP		H3139E01	15481	Hspa8	heat shock protein 8	M23F23		1.29708	1.53998	1.56734	1.93668	1.78417	1.70532
117	SP		H3147E04	15516	Hspcb	heat shock protein 1, beta	M23F2		1.04307	1.3244	1.24977	1.17741	1.33791	1.42375
118	SP		H3098G05	15902	Id2	inhibitor of dna binding 2	F123		1.18985	1.16397	1.18483	1.27163	1.11914	1.23599
119	SP	dose	H3026G03	16211	Kpnb1	karyopherin (importin) beta 1	M12F23		0.712802	0.669224	0.777946	0.906672	0.485684	0.585006
120	SP		H3075G08	16785	Rpsa	ribosomal protein sa	M3F23		1.11391	1.15433	1.25565	1.20361	1.29191	1.40255																												o
121	SP		H3080C11	16792	Laptm5	lysosomal-associated protein transmembrane 5	M3F23		1.30962	1.11055	1.66363	1.57498	1.44098	1.76341
122	SP		H3115A09	16948	Lox	phosphoinositide-3-kinase, class 2, gamma polypeptide	M12F23		0.686612	0.598022	0.672149	0.80061	0.636533	0.678616
123	SP		H3058G09	17436	Mod1	malic enzyme, supernatant	M23F13		1.18837	1.33585	1.45751	1.41092	1.38988	1.44024
124	SP		H3139D11	17719	ND4	nadh-ubiquinone oxidoreductase chain 4	M2F123		0.834179	0.716083	0.893605	0.833692	0.817749	0.831229
125	SP		H3136B08	18148	Npm1	nucleophosmin 1	M12F1		0.743859	0.746212	0.840024	0.878211	0.85709	0.987126
126	SP		H3148E08	18245	Oaz1	ornithine decarboxylase antizyme	M123		0.65953	0.586611	0.607177	0.885734	0.727892	0.727716																												d
127	SP		H3078F02	18263	Odc1	ornithine decarboxylase, structural 1	M12F23		0.433689	0.43552	0.503779	1.01038	0.409531	0.419838
128	SP		H3012E10	18458	Pabpc1	poly a binding protein, cytoplasmic 1	M13F3		0.597312	0.58154	0.619786	0.95673	0.696431	0.597373
129	SP		H3130D03	18717	Pip5k1c	phosphatidylinositol-4-phosphate 5-kinase, type 1 gamma	M123F23		0.3301	0.337764	0.417678	0.638698	0.466391	0.526743
130	SP		H3094A04	19107	Dnajc3	dnaj (hsp40) homolog, subfamily c, member 3	M13F13		1.16535	1.13891	1.29315	1.43142	1.16394	1.35572																												o
131	SP		H3125B12	19989	Rpl7	ribosomal protein l7	M123		0.823991	0.859353	0.750051	0.854739	0.896518	0.893936
132	SP		H3129C03	20533	Slc4a1	solute carrier family 4 (anion exchanger), member 1	M12F2		0.154553	0.139048	0.229006	0.804791	0.22465	0.270268
133	SP		H3130B11	20655	Sod1	superoxide dismutase 1, soluble	M12F13		0.780119	0.737729	0.80169	0.800082	0.779265	0.817273
134	SP		H3146G01	21781	Tfdp1	transcription factor dp 1	M12F3		0.604782	0.710604	0.923534	0.817189	0.731968	0.843585
135	SP		H3066H08	21807	Tsc22d1	tsc22 domain family, member 1	M13F3		1.38337	1.15873	1.49912	1.47722	1.49033	1.39818
136	SP		H3125B07	21917	Tmpo	thymopoietin	M12F3		0.598907	0.642789	1.0327	0.619293	0.757592	0.64619
137	SP	dose	H3092B03	21943	Tnfsf11	tumor necrosis factor (ligand) superfamily, member 11	M3F123		1.21188	1.24801	1.41347	1.2361	1.25622	1.39365
138	SP	inter	H3078E04	22143	Tuba2	tubulin, alpha 2	M12F23		0.564245	0.616698	0.69813	0.733426	0.591914	0.65355
139	SP		H3024D08	22143	Tuba2	tubulin, alpha 2	M12F23		0.556541	0.500065	0.613226	0.948705	0.546895	0.747705
140	SP		H3139D03	22143	Tuba2	tubulin, alpha 2	M123F23		0.640186	0.652594	0.6519	0.863211	0.712109	0.790146
141	SP	dose	H3015D01	22154	Tubb5	tubulin, beta 5	M12F23		0.601855	0.543985	0.843252	0.912409	0.551402	0.706693																												o
142	SP	dose	H3029D06	22154	Tubb5	tubulin, beta 5	M23F3		0.83155	0.708557	0.669903	0.966057	0.767682	0.666083
143	SP		H3139D02	22154	Tubb5	tubulin, beta 5	M123F123		0.648743	0.650206	0.716176	0.74363	0.619229	0.724932
144	SP		H3136E12	22228	Ucp2	uncoupling protein 2 (mitochondrial, proton carrier)	M123		0.471455	0.439477	0.60359	0.814965	0.596773	0.65195
145	SP		H3117H04	23918	Impdh2	inosine 5'-phosphate dehydrogenase 2	M13F12		0.716451	0.868176	0.785362	0.813885	0.868811	0.715037
146	SP		H3139B07	51810	Hnrpu	heterogeneous nuclear ribonucleoprotein u	F123		0.958096	0.88992	1.07827	0.768475	0.777119	0.856081
147	SP	dose	H3082H02	53323	Hip2	huntingtin interacting protein 2	M2F23		1.30819	1.5028	1.0591	1.07877	1.94826	1.46256
148	SP	dose	H3090C08	54375	Azin1	antizyme inhibitor 1	M1F123		0.723618	0.800627	0.916143	0.752007	0.759277	0.754744
149	SP	dose	H3129E03	54484	Mkrn1	makorin, ring finger protein, 1	M123F2		0.476229	0.383594	0.480575	0.861637	0.485996	0.550566
150	SP	dose	H3068G02	56550	Ube2d2	ubiquitin-conjugating enzyme e2d 2	M12F2		1.25118	1.25834	1.05686	0.918208	1.35714	1.21192
151	SP		H3135A11	57294	Rps27	ribosomal protein s27	M1F23		1.23223	1.11461	1.14573	1.27312	1.43791	1.41499
152	SP		H3110C09	64204	Plec1	plectin 1	M123		0.530791	0.466804	0.510653	0.764594	0.646397																													o
153	SP		H3098G10	64294	Itm2c	integral membrane protein 2c	F123		1.35811	1.27054	1.3609	1.31284	1.26433	1.2948
154	SP		H3136F05	66092	Ghitm	growth hormone inducible transmembrane protein	M123F2		0.728142	0.681898	0.708983	0.760346	0.676027	0.73772
155	SP		H3132H09	66174	Nudt14	nudix (nucleoside diphosphate linked moiety x)-type motif 14	M13F2		1.41514	1.26602	1.31109		1.65515	1.24604
156	SP		H3082D02	66244	Sdccag1	serologically defined colon cancer antigen 1	M3F13		1.30917	1.49081	1.5957	1.64142	1.53603	1.87849
157	SP	dose	H3082D01	66270	1810015C04Rik	riken cdna 1810015c04 gene	M12F2		1.28515	1.33315	1.12747	0.972564	1.60217	1.2622
158	SP	dose	H3082B01	66626	5730403B10Rik	riken cdna 5730403b10 gene	M12F2		1.33093	1.45456	1.2245	0.961135	1.48821	1.09857
159	SP		H3131B09	66854	Trim35	tripartite motif-containing 35	M123		1.32441	1.31324	1.2715	0.947867	1.30927	1.17391
160	SP		H3071B05	66870	Serbp1	serpine1 mrna binding protein 1	M23F12		0.685307	0.710778	0.741239	0.83599	0.825948	0.898947
161	SP		H3027G09	67255	Zfp422	zinc finger protein 422	M23F13		0.926601	0.763119	0.837242	1.15878	0.826382	0.879174
162	SP		H3078C02	67429	Nudcd1	nudc domain containing 1	M2F23		1.24627	1.27356	1.17044	1.23537	1.45147	1.40909
163	SP		H3138G08	67712	Slc25a37	solute carrier family 25, member 37	M123		0.413162	0.32109	0.399301	0.668019	0.445495	0.472723
164	SP		H3130A12	67891	Rpl4	ribosomal protein l4	M123		0.768212	0.66831	0.715468	0.900137	0.811249	0.889287
165	SP	dose	H3067C09	70099	Smc4l1	smc4 structural maintenance of chromosomes 4-like 1 (yeast)	M12F2		0.683945	0.635937	0.795472	0.894526	0.70986	0.873458																												o
166	SP		H3026E05	70572	Ranbp5	ran binding protein 5	M23F2		1.0674	0.730467	0.759208	0.937909	0.684904	0.795006
167	SP		H3126H08	71784	1110007C02Rik	riken cdna 1110007c02 gene	M23F2		0.686423	0.544572	0.66815	0.708014	0.504332	0.678479
168	SP		H3128C06	72674	Adipor1	adiponectin receptor 1	M13F3		0.70084	0.515181	0.588858	0.855442	0.710504	0.65451
169	SP		H3117F04	73124	Golph4	golgi phosphoprotein 4	M23F123		0.801306	0.81713	0.84464	0.860266	0.71417	0.788127
170	SP		H3026E02	74764	Klc4	kinesin light chain 4	M123F3		0.592114	0.594306	0.631939	0.811656	0.505669	0.603918
171	SP		H3114C04	75764	Giyd2	giy-yig domain containing 2	M12F2		0.443422	0.393264	0.513326	0.484459	0.203034	0.383422
172	SP		H3074F04	76408	Abcc3	atp-binding cassette, sub-family c (cftr/mrp), member 3	M13F3		0.692353	0.659716	0.676825	0.960873	0.719771	0.734581
173	SP		H3130C09	77891	Ube2s	ubiquitin-conjugating enzyme e2s	M13F2		0.560831	0.449637	0.571669	0.764111	0.785676	0.621485
174	SP		H3084E12	98415	Nucks1	nuclear casein kinase and cyclin-dependent kinase substrate 1	M2F23		0.73487	0.658661	0.669244	0.751685	0.772877	0.808405
175	SP		H3072D10	101214	G430041M01Rik	riken cdna g430041m01 gene	M13F13		1.20469	1.18243	1.23254	1.29419	1.21993	1.42567
176	SP	dose	H3091A08	104303	Arl1	riken cdna 2310008d22 gene	M12F2		1.385	1.68885	1.12144	0.826834	1.91268	1.19603
177	SP	dose	H3026H04	108912	Cdca2	cell division cycle associated 2	M13F2		0.732358	0.724364	0.815623	0.939755	0.698375	0.849007
178	SP		H3087B08	109032	5830484A20Rik	riken cdna 5830484a20 gene	M1F23		1.28791	1.57467	1.0517	0.937026	1.653	1.2292
179	SP		H3124B01	114641	Rpl31	ribosomal protein l31	M1F23		1.19044	1.23874	1.44114	1.02173	1.46499	1.25982
180	SP	dose	H3092A07	223828	Pphln1	riken cdna 1600022a19 gene	M12F2		1.33694	1.52007	1.09663	0.76995	1.75871	1.24357
181	SP		H3054E02	226562	Bat2d	riken cdna 1810043m20 gene	M3F123		1.30301	1.34128	1.41924	1.3514	1.29642	1.65115
182	SP		H3024D01	227613	Tubb2c	tubulin, beta 2c	M12F2		0.485896	0.535159	0.549814	0.806224	0.573874	0.547692
183	SP		H3024D02	227613	Tubb2c	tubulin, beta 2c	M12F23		0.484611	0.56134	0.633171	0.765558	0.593322	0.674328
184	SP		H3024E01	233489	Picalm	phosphatidylinositol binding clathrin assembly protein	M13F3		0.543665	0.582377	0.690864	0.76567	0.5343	0.667478
185	SP		H3141F08	239528	Eif2c2	eukaryotic translation initiation factor 2c, 2	M123		0.717247	0.627358	0.801073	0.811831	0.608784	0.612234
186	SP		H3133D12	269523	Vcp	valosin containing protein	M2F23		0.839809	0.79154	0.824239	0.888509	0.740839	0.800613
187	SP		H3090H07	319368	C920016K16Rik	riken cdna c920016k16 gene	M23F3		1.10519	1.11373	1.37104	0.888718	1.06151	0.877365
188	SP		H3055D05	319448	Fndc3a	hypothetical protein loc213817	F123		1.1908	1.1446	1.48709	1.75725	1.63467	1.86264
189	SP		H3054E03	319607	A230060L02Rik	riken cdna a230060l02 gene	M13F3		0.74434	0.709182	0.664238	0.888651	0.76118	0.818631
190	SP		H3052H04	330602	D930018N13	hypothetical protein d930018n13	F123		1.21951	1.35263	1.28963	1.14101	1.2678	1.23204
191	SP		H3129F06	330846	LOC330846	hypothetical gene supported by ak051450	M23F23		0.809525	0.663431	0.614761	0.740071	0.763358	0.797307
192	SP		H3079H08	333433	Gpd1l	riken cdna 2210409h23 gene	M123		1.32555	1.30787	1.22432
193	SP		H3134A03	NULL			M13F23		0.584472	0.62766	0.619459	0.895682	0.689715	0.791377
194	FS		H3011E09	11461	Actb	actin, beta, cytoplasmic	M3F13		1.21064	1.8621	1.92941	1.66814	1.52325	1.9516
195	FS		H3029F09	11973	Atp6v1e1	vatpase, h+ transporting, lysosomal v1 subunit e1	M23F3		1.5191	2.20209	2.09883	1.31955	1.00448	1.26148																												2
196	FS		H3138B01	12038	Bche	butyrylcholinesterase	M23F123		1.31364	1.57665	1.44266	1.43383	1.26393	1.29587																												2
197	FS		H3090H04	12338	Capn6	calpain 6	M3F123		0.907586	0.86267	0.760643	0.703573	0.776504	0.560138
198	FS		H3089D06	12389	Cav	caveolae protein 1	M23F1			0.57	0.63	0.57	0.91	0.7
199	FS		H3053D11	12457	Ccrn4l	ccr4 carbon catabolite repression 4-like (s. cerevisiae)	M23F123		0.61608	0.507127	0.563962	0.482508	0.523955	0.43701
200	FS		H3047D01	12716	Ckmt1	creatine kinase, mitochondrial 1, ubiquitous	M3F13		1.40842	2.11422	2.41507	2.12301	1.30784	2.71908
201	FS		H3006D04	12767	Cxcr4	chemokine (c-x-c motif) receptor 4	M23F3		1.22138	1.87921	1.67606	1.31377	1.04407	1.40242
202	FS		H3075G02	12914	Crebbp	creb binding protein	M23F2		0.810657	0.745942	0.70725	0.642204	0.59877	0.61566
203	FS		H3091F02	13626	Eed	embryonic ectoderm development	M123		0.515558	0.530227	0.572625	0.620293	0.746651	0.461288
204	FS	dose	H3115H06	14325	Ftl1	ferritin light chain 1	M23F23		1.51168	2.27106	2.50859	1.31736	1.84104	1.48674																												o
205	FS		H3020B08	14325	Ftl1	ferritin light chain 1	M23F123		1.32999	1.52869	1.62648	1.5407	1.7518	1.6397
206	FS		H3023H09	14325	Ftl1	ferritin light chain 1	M23F3		2.17614	3.11983	3.65004	1.75508	1.94096	2.16712
207	FS		H3023H10	14325	Ftl1	ferritin light chain 1	M23F23		2.12825	2.78148	3.32124	1.65846	1.90801	1.97606																												o
208	FS		H3051C06	14828	Hspa5	heat shock 70kd protein 5 (glucose-regulated protein)	M3F13		1.33241	1.83707	2.28736	1.71595	1.68713	1.8032																												o
209	FS		H3095E06	14873	Gsto1	glutathione s-transferase omega 1	M23F1		1.97213	2.83677	3.21555	2.05027	1.50949	1.84073
210	FS	dose	H3126H01	15122	Hba-a1	hemoglobin alpha, adult chain 1	M123		0.207683	0.238012	0.153318	0.508349	0.468025	0.302401																												g
211	FS	dose	H3119B04	15481	Hspa8	heat shock protein 8	M23F3		1.19477	1.79344	2.2849	1.23888	1.62579	1.85268																												g
212	FS	dose	H3139E01	15481	Hspa8	heat shock protein 8	M23F23		1.56962	2.38177	2.75162	1.67381	1.95631	2.15323																												g
213	FS		H3090B01	17125	Smad1	mad homolog 1 (drosophila)	F123		0.771947	0.80586	0.792796	0.629167	0.648647	0.546444
214	FS	inter	H3134C05	17313	Mgp	matrix gla protein	M23F3		0.786945	0.681563	0.676953	0.472253	1.05399	0.7528
215	FS		H3093H12	17393	Mmp7	matrix metallopeptidase 7	F123		0.897852	0.985492	0.843351	0.758072	0.707363	0.626505
216	FS		H3059E05	17449	Mdh1	malate dehydrogenase 1, nad (soluble)	M23F13		1.25449	1.77213	1.58827	1.32286	1.30265	1.41491
217	FS		H3059D12	17705	ATP6	atpase 6 (atp synthase f0 subunit 6)	M23F13		1.4935	1.9218	1.7299	1.3277	1.15548	1.20415
218	FS		H3099B09	17705	ATP6	atpase 6 (atp synthase f0 subunit 6)	M23F1		1.60553	1.73779	1.72091	1.4022	1.15465	1.22993
219	FS		H3107F10	17705	ATP6	atpase 6 (atp synthase f0 subunit 6)	M23F3		1.30784	1.83651	1.80057	1.30023	1.05247	1.30092
220	FS		H3139D09	17705	ATP6	atpase 6 (atp synthase f0 subunit 6)	M23F3		1.64245	1.87443	1.85965	1.26557	1.17113	1.26788
221	FS		H3140F12	17705	ATP6	atpase 6 (atp synthase f0 subunit 6)	M23F13		1.47303	2.0683	1.89771	1.38476	1.22365	1.33034
222	FS		H3022B01	17708	COX1	cytochrome c oxidase subunit i	M23F3		1.33332	2.09279	1.98224	1.61439	1.0458	1.43298																												o
223	FS		H3024G04	17708	COX1	cytochrome c oxidase subunit i	M23F13		1.19418	2.2386	1.80021	1.44651	1.26356	1.49924
224	FS	dose	H3079A03	17716	ND1	nadh dehydrogenase subunit 1	F123		1.68473	1.20319	0.955016	2.26777	2.12225	1.7896
225	FS		H3082C10	17716	ND1	nadh dehydrogenase subunit 1	M123		1.67242	1.91662	1.68409	1.54799	1.22678	1.26239
226	FS		H3055G06	18145	Npc1	niemann pick type c1	F123		0.688476	0.660991	0.754463	0.748148	0.72439	0.522692
227	FS	dose	H3130D03	18717	Pip5k1c	phosphatidylinositol-4-phosphate 5-kinase, type 1 gamma	M12F1		0.51695	0.545279	0.739046	0.585065	0.557477	0.789687
228	FS		H3008B08	19290	Pura	purine rich element binding protein a	M23F3		1.26824	1.69481	1.73087	1.22255	1.0288	1.32324
229	FS		H3126C02	19899	Rpl18	ribosomal protein l18	M123		1.51003	1.36616	1.63825	0.953378	1.02849	1.15746
230	FS		H3112G02	20103	Rps5	ribosomal protein s5	M123F3		1.32254	1.26856	1.44309	1.04401	1.04704	1.35711
231	FS		H3060D08	20732	Spint1	serine protease inhibitor, kunitz type 1	M123F13		0.620359	0.667924	0.734721	0.746099	0.710094	0.509027
232	FS		H3090H01	20922	Supt4h1	suppressor of ty 4 homolog 1 (s. cerevisiae)	M1F13		0.658474	0.783023	0.759833	0.629614	0.625036	0.528181																												o
233	FS		H3071E06	20926	Supt6h	suppressor of ty 6 homolog (s. cerevisiae)	M123		0.737838	0.74799	0.659691	0.821797	0.897274	0.883147
234	FS		H3022H01	21881	Tkt	transketolase	M23F3		1.52446	1.36991	1.36851	1.24582	1.12817	1.26874
235	FS		H3018E11	22154	Tubb5	tubulin, beta 5	M123		0.587566	0.62403	0.57557	1.11692	1.11468	1.0983
236	FS		H3136E12	22228	Ucp2	uncoupling protein 2 (mitochondrial, proton carrier)	M23F13		1.64885	2.13575	2.61102	1.5033	1.2799	1.78279																												g
237	FS		H3129G04	22350	Vil2	villin 2	M23F3		1.59654	2.13845	2.35823	1.42249	1.071	1.40884
238	FS		H3059E07	23853	Def6	differentially expressed in fdcp 6	M23F123		0.772405	0.689495	0.629239	0.721402	0.606716	0.418646
239	FS		H3090D01	26404	Map3k12	mitogen activated protein kinase kinase kinase 12	M1F123		0.688034	0.717448	0.731183	0.563433	0.610843	0.526774
240	FS	dose	H3072E05	27267	Cars	cysteinyl-trna synthetase	M123F123		0.46086	0.672243	0.539948	0.677763	0.66523	0.538763
241	FS		H3056B02	29871	Scmh1	sex comb on midleg homolog 1	M23F3		0.668439	0.767814	0.76113	0.709976	0.634863	0.497741
242	FS		H3054H09	51466	EVL	enah/vasp-like	M23F12		0.727653	0.761212	0.773888	0.789614	0.777153	0.815866
243	FS		H3090E04	52708	Zfp410	zinc finger protein 410	M3F13		0.752804	0.93129	0.643112	0.790918	0.680283	0.663078
244	FS		H3082D05	53323	Hip2	huntingtin interacting protein 2	M23F13		0.47147	0.501657	0.540825	0.632421	0.760457	0.655993
245	FS		H3090F10	53975	Ddx20	dead (asp-glu-ala-asp) box polypeptide 20	M3F23		0.991582	0.908882	0.747439	0.736507	0.769781	0.671383
246	FS		H3018C08	58810	Akr1a4	aldo-keto reductase family 1, member a4 (aldehyde reductase)	F123		1.22572	1.06943	1.12084	1.46507	1.48844	1.36374
247	FS		H3090F04	59031	Chst12	carbohydrate sulfotransferase 12	F123		0.674465	0.903071	0.768158	0.637622	0.695438	0.578458
248	FS		H3060H10	65019	Rpl23	ribosomal protein l23	M23F13		0.773013	0.636425	0.519101	0.718932	0.662141	0.533019
249	FS		H3093C08	66069	Rnut1	rna, u transporter 1	F123		0.976898	0.972372	0.868405	0.737753	0.707287	0.627016
250	FS		H3076A06	66674	6330409N04Rik	riken cdna 6330409n04 gene	F123		0.77054	0.847392	0.710686	0.706215	0.714527	0.663689																												d
251	FS		H3091D05	66961	2310043N10Rik	riken cdna 2310043n10 gene	M23F13		0.468039	0.572151	0.639146	0.653273	0.603274	0.600129
252	FS		H3098H09	67695	2310016E02Rik	riken cdna 2310016e02 gene	M123F2		2.00847	2.62163	2.93786	1.72579	2.1129	1.95112
253	FS		H3066G08	67781	Ilf2	interleukin enhancer binding factor 2	M23F13		0.640892	0.623178	0.615309	0.59182	0.476557	0.497372
254	FS		H3124A11	68135	Eif3s3	eukaryotic translation initiation factor 3, subunit 3 (gamma)	M123		0.710914	0.661598	0.67663	1.08601	0.832756	0.919865
255	FS		H3055E06	69482	Nup35	nucleoporin 35	M1F13		0.568589	0.791189	0.732962	0.602176	0.70323	0.622308
256	FS		H3080H08	73130	Tmed5	transmembrane emp24 protein transport domain containing 5	M23F123		0.655827	0.685878	0.716012	0.61245	0.582734	0.530839
257	FS		H3068A11	73130	Tmed5	transmembrane emp24 protein transport domain containing 5	M123		1.87405	2.49363	2.61867	1.61986	1.9605	1.66301
258	FS		H3090D03	75424	2610036F08Rik	hypothetical gene mgc29393	F123		0.877517	0.920792	0.830688	0.71172	0.65335	0.590733
259	FS		H3090G11	75553	2700069A02Rik	riken cdna 2700069a02 gene	M13F23		0.669498	0.80616	0.683341	0.64597	0.575126	0.579672
260	FS		H3094G02	75710	Rbm12	rna binding motif protein 12	M23F123		0.545822	0.480496	0.465622	0.457304	0.529762	0.463712
261	FS		H3090E02	76773	2410187C16Rik	riken cdna 2410187c16 gene	M1F23		0.776712	0.842102	0.787656	0.68829	0.627721	0.626904
262	FS	dose	H3090B05	76784	Mtif2	mitochondrial translational initiation factor 2	M13F123		0.769315	0.849205	0.626202	0.713493	0.741226	0.589445
263	FS		H3077B03	76809	Bri3bp	bri3 binding protein	M3F23		0.885145	0.881522	0.77603	0.726055	0.640153	0.570648
264	FS		H3128E01	81013	V1rd6	vomeronasal 1 receptor, d6	M23F3		0.914173	0.649638	0.6813	1.14456	1.03809	0.665664
265	FS		H3065D03	107295	AU022855	expressed sequence au022855	M23F123		0.719038	0.65279	0.627434	0.565572	0.460695	0.54319
266	FS		H3016A08	108705	Pttg1ip	expressed sequence ai314311	M123		1.72508	1.60216	1.59073	1.47166	1.41488	1.46788
267	FS		H3060G02	110796	Tshz1	riken cdna 5730407i04 gene	M3F13		0.731959	0.825921	0.715694	0.737916	0.758285	0.5832
268	FS	dose	H3036C07	110954	Rpl10	ribosomal protein 10	M23F3		1.21969	1.29865	1.5801	1.00027	1.00829	1.38854
269	FS	dose	H3090A09	110959	Nudt19	nudix (nucleoside diphosphate linked moiety x)-type motif 19	M3F23		0.953569	0.940011	0.726046	0.8733	0.668097	0.633664
270	FS		H3134C07	113868	Acaa1a	acetyl-coenzyme a acyltransferase 1a	M23F1		1.5718	1.5848	1.6916	1.37268	1.67988	1.24183
271	FS		H3090D04	114241	Stk19-ps1	serine/threonine kinase 19, pseudogene 1	M3F123		0.709923	0.83633	0.695757	0.732303	0.714381	0.567461
272	FS		H3093A12	211347	Pank3	pantothenate kinase 3	M13F13		0.674071	0.864864	0.733989	0.641753	0.721873	0.609743
273	FS		H3072B08	213021	Dopey1	cdna sequence bc035275	M123F3		0.805361	0.759997	0.740019	0.912615	1.06058	0.764565
274	FS		H3090H09	216134	Pdxk	pyridoxal (pyridoxine, vitamin b6) kinase	M13F123		0.668924	0.735366	0.590434	0.682149	0.691301	0.621459
275	FS		H3090F01	218103	Slc17a2	solute carrier family 17 (sodium phosphate), member 2	M1F123		0.700121	0.802979	0.745286	0.62074	0.641393	0.500019
276	FS		H3093C12	226757	Wdr26	wd repeat domain 26	M3F13		0.730677	0.800471	0.672161	0.655078	0.730041	0.600132
277	FS		H3081C11	228602	4930402H24Rik	riken cdna 4930402h24 gene	M23F13		0.84462	0.821331	0.773523	0.749607	0.693041	0.723445
278	FS		H3090A08	229333	C130079G13Rik	riken cdna c130079g13 gene	M23F3		0.826632	0.590789	0.612749	0.503981	0.536356	0.578388
279	FS		H3090G02	229663	Csde1	cold shock domain containing e1, rna binding	M12F12		0.813762	0.752956	0.776805	0.642316	0.588684	0.626812
280	FS		H3134D01	231506	AI461788	expressed sequence ai461788	M23F3		1.27218	1.39663	1.67784	1.22959	1.36712	1.55113
281	FS		H3093D04	234358	D10627	cdna sequence d10627	M2F23		0.81832	0.818465	0.647482	0.723681	0.632412	0.515489
282	FS		H3095A03	236598	LOC236598	28s ribosomal rna	F123		0.914192	0.894387	0.905026	0.689796	0.614899	0.604152
283	FS		H3028A03	268373	Ppia	peptidylprolyl isomerase a	M13F3		1.5517	1.19701	1.46038	1.03744	1.18085	1.35759
284	FS		H3093C10	319283	A430042F13Rik	riken cdna a430042f24 gene	F123		0.957574	0.976047	0.720373	0.736498	0.863885	0.630676
285	FS		H3066G11	319299	A630075K04Rik	riken cdna a630075k04 gene	M23F123		0.581279	0.617122	0.516067	0.532054	0.523688	0.457434
286	FS		H3090H07	319368	C920016K16Rik	riken cdna c920016k16 gene	F123		0.799828	0.810852	0.807662	0.697893	0.637897	0.466624
287	FS		H3056G08	319397	D330004O07Rik	riken cdna d330004o07 gene	F123		0.85119	0.810357	0.753427	0.661446	0.681973	0.53885
288	FS		H3129F06	330846	LOC330846	hypothetical gene supported by ak051450	M23F13		1.52812	2.29458	1.9409	1.38802	1.2589	1.46161
289	FS	dose	H3090A02	434213	LOC434213	hypothetical loc434213	M13F3		0.75363	0.741774	0.656418	0.751437	0.730331	0.592027
290	FS		H3131B10	NULL			M23F3		1.30053	1.83311	1.87795	1.22048	1.10986	1.35152
291	LI		H3134D03	11477	Acvr1	activin a receptor, type 1	M13F13		0.504533	0.631535	0.583226	0.84911	1.10846	1.26335
292	LI		H3133B06	12444	Ccnd2	cyclin d2	F123		1.7569	2.63869	1.51944	1.72436	1.53241	1.92424																												o
293	LI		H3023G08	13207	Ddx5	dead (asp-glu-ala-asp) box polypeptide 5	F123		0.900194	0.959989	0.765945	1.16044	1.27511	1.51588																												o
294	LI	dose	H3023H10	14325	Ftl1	ferritin light chain 1	M2F23		1.08448	1.64122	1.39776	1.1842	1.50495	1.40041																												d
295	LI		H3023H09	14325	Ftl1	ferritin light chain 1	M3F23		1.21293	1.56701	1.34433	1.18066	1.59596	1.49757																												g
296	LI		H3133A06	14862	Gstm1	glutathione s-transferase, mu 1	F123		1.8553	2.86036	1.6703	1.75687	1.79035	1.78734																												d
297	LI		H3134F05	14862	Gstm1	glutathione s-transferase, mu 1	M2F123		1.98793	3.17427	1.7142	2.26715	2.59403	2.07902																												o
298	LI	inter	H3125H11	15122	Hba-a1	hemoglobin alpha, adult chain 1	M123		0.166384	0.417766	0.486712	0.492962	0.277248	0.290243																												o
299	LI		H3140G04	15122	Hba-a1	hemoglobin alpha, adult chain 1	M3F23		0.131953	0.262916	0.223635	0.473102	0.30894	0.32228
300	LI	dose	H3139E01	15481	Hspa8	heat shock protein 8	F123		0.935173	1.59201	1.35388	1.86957	2.606	2.45602																												g
301	LI		H3075G08	16785	Rpsa	ribosomal protein sa	M3F23		0.861128	1.00268	0.770308	1.07713	1.15424	1.29221
302	LI		H3083G02	16819	Lcn2	lipocalin 2	M23F23			0.053891	0.079662		3.22413	5.61329
303	LI		H3058G09	17436	Mod1	malic enzyme, supernatant	M2F123		1.29945	1.6394	1.60061	1.43057	1.64103	1.8611
304	LI		H3092H11	17705	ATP6	atpase 6 (atp synthase f0 subunit 6)	M3F13		0.891391	0.947989	0.809574	0.871452	0.83191	0.610073
305	LI		H3020C02	17748	Mt1	metallothionein 1	M3F23			0.193295	0.238151	1.3809	1.60375	1.96304
306	LI		H3107E10	17938	Naca	nascent polypeptide-associated complex alpha polypeptide	M3F23		1.19757	1.15619	1.31655		1.27899	1.33998																												o
307	LI		H3062E09	19243	Ptp4a1	protein tyrosine phosphatase 4a1	M3F12		0.804393	0.74923	0.735159	1.37165	1.72284	1.72593
308	LI		H3064D10	19951	Rpl32	ribosomal protein l32	M123		1.41212	1.27982	1.16337	1.04185	0.928349	1.00354
309	LI		H3028D05	19983	Rpl5	ribosomal protein l5	F123		1.19161	1.05488	1.27272	0.716029	0.629482	0.61822
310	LI		H3019A01	20054	Rps15	ribosomal protein s15	M23F1		1.29803	1.23388	1.144	1.29029	1.33163	1.59526
311	LI		H3145G08	21881	Tkt	transketolase	M1F23		2.05774	1.88185	1.51229	1.27259	1.25132	1.30647																												d
312	LI		H3022H01	21881	Tkt	transketolase	M23F23		1.9819	1.94036	2.03127	1.22225	1.22395	1.29119
313	LI		H3015E03	23980	Pebp1	phosphatidylethanolamine binding protein 1	F123		1.36536	1.28915	1.52765	1.35294	1.4893	1.64306
314	LI		H3124F08	56040	Rplp1	ribosomal protein, large, p1	M13F2		0.923177	1.15329	1.15349	1.11266	1.17675	1.21876
315	LI		H3082D02	66244	Sdccag1	serologically defined colon cancer antigen 1	F123		1.10105	1.19472	1.19111	1.71642	1.9119	2.19988
316	LI		H3109G09	66425	Pcp4l1	purkinje cell protein 4-like 1	F123		1.91905	1.59468	1.47727	1.63131	1.54231	1.50722
317	LI		H3054E10	73389	Hbp1	high mobility group box transcription factor 1	F123		0.774483	0.915029	0.804472	0.838541	0.766637	0.691098
318	LI		H3128A02	80876	Ifitm2	interferon induced transmembrane protein 2	M23F3		0.358465	0.452341	0.455814	1.13861	1.15934	1.38668																												2
319	LI		H3051C09	218624	Il31ra	interleukin 31 receptor a	F123		1.06933	1.36862	1.27945	3.21963	3.93149	4.31809
320	LI	dose	H3134D01	231506	AI461788	expressed sequence ai461788	M12F2		3.3358	3.14317	1.6529	1.42725	2.17153	1.25951
321	LI		H3144A12	269378	Ahcy	s-adenosylhomocysteine hydrolase	M123		0.495275	0.51659	0.488496	1.14341	1.09338	1.24152
322	LI	dose	H3129E07	319195	Rpl17	ribosomal protein l17	M23F3		1.12686	1.32245	1.19974	1.22015	1.36515	2.05429
323	LI	dose	H3127C08	320241	E430026H10Rik	riken cdna e430026h10 gene	M2F123		0.99768	1.47804	1.38475	1.3918	1.65519	1.86651
324	LI		H3096C04	NULL			M123		0.538848	0.54918	0.552119	0.99539	0.857494	1.01095																												2
325	CO	dose	H3126C03	12306	Anxa2	annexin a2	M123F123		1.449	1.79748	1.87344	1.37021	1.49399	1.59601
326	CO		H3124B04	12631	Cfl1	cofilin 1, non-muscle	M123F3		1.52553	1.70772	1.63799	1.1348	1.2791	1.44416																												g
327	CO		H3027E09	13806	Eno1	enolase 1, alpha non-neuron	M123F3		1.65644	1.59444	1.98788	1.33455	1.43093	1.59777
328	CO		H3093C02	15366	Hmmr	hyaluronan mediated motility receptor (rhamm)	M12F3		1.20513	1.21367	1.37765	1.00598	0.841439	0.815548																												d
329	CO		H3139E01	15481	Hspa8	heat shock protein 8	M13F23		1.39744	1.49306	1.55907	1.24001	1.57687	2.11025																												g
330	CO		H3064A10	17711	CYTB	cytochrome b	M123		0.59021	0.673127	0.6676	0.982229	0.885433	1.08398
331	CO	dose	H3124F03	19231	Ptma	prothymosin alpha	M3F23		1.17488	1.36709	1.49012	1.10674	1.36164	1.56131																												o
332	CO		H3130F03	19231	Ptma	prothymosin alpha	M23F123		1.7135	1.96816	1.94819	1.31638	1.50013	1.42927
333	CO	dose	H3024D08	22143	Tuba2	tubulin, alpha 2	M13F123		1.76451	1.67195	1.95491	1.33237	1.53162	1.89741
334	CO		H3139D03	22143	Tuba2	tubulin, alpha 2	M123		1.7186	1.95479	2.26557	1.23399	1.5122	1.3672
335	CO		H3139D02	22154	Tubb5	tubulin, beta 5	M123F1		1.951	2.10565	2.21617	1.31839	1.71734	1.74914																												o
336	CO		H3082D02	66244	Sdccag1	serologically defined colon cancer antigen 1	M13F23		1.53319	1.50644	1.64124	1.41197	1.77189	1.60118
337	CO		H3070H10	67070	Lsm14a	lsm14 homolog a (scd6, s. cerevisiae)	F123		0.692407	0.797483	0.92454	1.36007	1.30269	1.18673
338	CO		H3098H09	67695	2310016E02Rik	riken cdna 2310016e02 gene	M23F13		1.26457	1.64706	1.83365	1.44565	1.49772	1.61409
339	CO	dose	H3059F11	68449	Tbc1d10b	tbc1 domain family, member 10b	F123		1.1535	1.63778	1.44118	1.26478	1.37844	1.39016
340	CO		H3059C12	68524	5730509C05Rik	riken cdna 5730509c05 gene	M123		0.671703	0.632255	0.62266	0.99245	1.00937	1.14111
341	CO	inter	H3131A02	71514	Sfpq	splicing factor proline/glutamine rich (polypyrimidine tract binding protein associated)	M13F2		1.61124	1.25721	1.73548	1.22426	1.32305	1.2782																												o
342	CO		H3126H08	71784	1110007C02Rik	riken cdna 1110007c02 gene	M23F3		1.60866	1.94095	2.28757	1.28355	1.48151	1.83996
343	CO		H3128B09	108077	Skiv2l	similar to ski2w protein	M3F12		1.38476	1.25254	1.20955	1.21178	1.24663	0.545295
344	CO		H3051C09	218624	Il31ra	interleukin 31 receptor a	M23F1		1.56265	2.42711	2.37584	1.56355	1.44599	1.3138
345	CO		H3127C08	320241	E430026H10Rik	riken cdna e430026h10 gene	M123		1.79582	1.59542	1.96044	1.63484	2.17451	1.82562
346	CO		H3053A03	320557	B230112C05Rik	similar to kiaa0888 protein	M123		0.656052	0.783019	0.7319	1.08916	1.09179	1.15022
347	CO		H3054G06	320639	A430081F14Rik	riken cdna a430081f14 gene	M23F2		0.813369	0.644661	0.683397	1.11259	1.23494	0.923021
348	CO		H3072A08	380687	Gapdh	similar to glyceraldehyde-3-phosphate dehydrogenase	M23F2		1.19196	1.39593	1.75642	1.26565	1.11832	1.56658
349	CO		H3134A03	NULL			M123		1.73022	1.85083	1.98775	1.78462	1.39595	1.33102
350	GS		H3054A04	11435	Chrna1	cholinergic receptor, nicotinic, alpha polypeptide 1 (muscle)	M3F12		1.05927	1.25663	1.43022	1.30773	1.32312	1.54518
351	GS		H3013H04	11535	Adm	adrenomedullin	F123		1.01927	1.0283	1.0931	1.33774	1.37476	1.71973
352	GS		H3083C09	11684	Alox12	arachidonate 12-lipoxygenase	F123		1.08945	1.14256	1.17475	1.47149	1.51586	1.84187
353	GS		H3027B10	11737	Anp32a	acidic (leucine-rich) nuclear phosphoprotein 32 family, member a	F123		1.16112	1.10419	1.31051	1.3859	1.38482	1.81522
354	GS	dose	H3028B03	11740	Slc25a5	solute carrier family 25 (mitochondrial carrier, adenine nucleotide translocator), member 5	M3F13		0.846099	0.760724	0.413124	0.484219	0.809359	0.381985
355	GS		H3067E04	11750	Anxa7	annexin a7	F123		1.17485	1.17724	1.17367	1.41526	1.40755	1.63659
356	GS		H3064F10	11863	Arnt	aryl hydrocarbon receptor nuclear translocator	F123		1.12735	1.17221	1.15383	1.40208	1.33388	1.42528
357	GS	dose	H3131A05	11949	Atp5c1	atp synthase, h+ transporting, mitochondrial f1 complex, gamma polypeptide 1	M3F13		0.863043	0.680954	0.531718	0.444261	0.688454	0.359281																												2
358	GS	dose	H3061H04	11950	Atp5f1	atp synthase, h+ transporting, mitochondrial f0 complex, subunit b, isoform 1	F123		1.15429	1.37688	1.42134	1.33203	1.47435	2.02108
359	GS	inter	H3127D03	12111	Bgn	biglycan	M3F13		1.40487	2.52355	2.64642	3.18154	0.932087	3.05695																												2
360	GS		H3019D01	12313	Calm1	calmodulin 1	M3F123		1.16326	1.03732	0.589749	0.452756	0.650366	0.474115																												o
361	GS	inter	H3133G03	12825	Col3a1	procollagen, type iii, alpha 1	M3F13		1.74818	3.03193	2.29634	2.15355	1.09364	2.41383																												g
362	GS		H3124H10	12825	Col3a1	procollagen, type iii, alpha 1	M23F13		1.74933	3.17058	2.89709	2.70441	1.22378	2.96334																												d
363	GS		H3009H04	12839	Col9a1	procollagen, type ix, alpha 1	F123		1.19286	1.18879	1.40374	1.37061	1.4883	1.68068
364	GS	dose	H3096A03	12857	Cox4i1	cytochrome c oxidase subunit iv isoform 1	M3F13		0.837119	0.768446	0.506692	0.410924	0.830072	0.415267
365	GS		H3092E03	12861	Cox6a1	cytochrome c oxidase, subunit vi a, polypeptide 1	M3F13		0.738903	0.702202	0.524229	0.413957	0.810843	0.453263
366	GS	dose	H3128E07	13008	Csrp2	cysteine and glycine-rich protein 2	M3F13		1.0628	0.786769	0.607781	0.662726	0.820546	0.52622
367	GS	dose	H3131C10	13200	Ddost	dolichyl-di-phosphooligosaccharide-protein glycotransferase	M3F23		1.01554	1.02062	0.722568	0.884784	0.706465	0.47207
368	GS		H3089D06	12389	Cav	caveolae protein 1	F12					2.14	1.53	1.3
369	GS	dose	H3031G09	13429	Dnm1	dynamin 1	F123		1.13613	1.1229	1.25989	1.39193	1.523	1.92349
370	GS	dose	H3086G02	13435	Dnmt3a	dna methyltransferase 3a	F123		1.10614	1.05009	1.22091	1.32429	1.38113	1.57134
371	GS	dose	H3027E08	13806	Eno1	enolase 1, alpha non-neuron	M3F23		1.10899	0.909601	0.514861	0.757464	0.700076	0.552419
372	GS		H3014B02	14004	Chchd2	coiled-coil-helix-coiled-coil-helix domain containing 2	M3F13		1.12994	0.827772	0.561271	0.613162	0.794824	0.564724
373	GS	dose	H3056F01	14566	Gdf9	growth differentiation factor 9	M2F23		1.08998	1.12472	1.36764	1.16317	1.4579	1.82885
374	GS	dose	H3022D03	14635	Galk1	galactokinase 1	F123		1.08723	1.12225	1.25567	1.43344	1.31246	1.86057
375	GS	dose	H3051C06	14828	Hspa5	heat shock 70kd protein 5 (glucose-regulated protein)	M12F12		1.31624	1.77983	1.29401	1.25298	1.66087	1.16523																												g
376	GS		H3013D08	15081	H3f3a	h3 histone, family 3a	M3F23		0.958437	0.806329	0.553606	0.788539	0.597517	0.559847
377	GS	dose	H3126H01	15122	Hba-a1	hemoglobin alpha, adult chain 1	M123		0.60791	0.342153	0.311548	0.309293	0.252045	0.238192																												o
378	GS	inter	H3125H08	15122	Hba-a1	hemoglobin alpha, adult chain 1	M123		0.630404	0.491762	0.417306	0.490489	0.473025	0.589061																												g
379	GS		H3059H04	15289	Hmgb1	high mobility group box 1	M123		1.32534	1.42251	1.1946	1.22784	1.02837	0.98298
380	GS		H3029C06	15481	Hspa8	heat shock protein 8	M2F12		1.24202	1.30292	1.04619	1.56774	1.47982	1.26615
381	GS		H3014C10	15516	Hspcb	heat shock protein 1, beta	M1F13		1.21462	1.2169	1.22584	1.80741	1.40815	1.6429
382	GS		H3037D05	15980	Ifngr2	interferon gamma receptor 2	F123		1.3337	1.23765	1.34286	1.35254	1.48932	1.9368
383	GS	dose	H3079E12	17257	Mecp2	methyl cpg binding protein 2	F123		1.07006	1.2052	1.5229	1.35397	1.2193	1.69443
384	GS	dose	H3127B07	17311	Kitl	kit ligand	F123		0.955233	0.932378	0.62109	0.702135	0.751724	0.621502
385	GS		H3024A09	17722	ND6	nadh-ubiquinone oxidoreductase chain 6	M123		0.540924	0.515978	0.360285	0.553336	1.07	0.586751
386	GS		H3079G02	17769	Mthfr	5,10-methylenetetrahydrofolate reductase	F123		1.09367	0.915205	1.15266	1.311	1.32016	1.44548
387	GS	dose	H3030F09	19056	Ppp3cb	protein phosphatase 3, catalytic subunit, beta isoform	F123		1.11775	1.16042	1.33354	1.51277	1.54728	1.90064
388	GS		H3130H10	20044	Rps14	ribosomal protein s14	M1F23		1.22216	1.0822	0.908834	0.922342	0.684426	0.613536
389	GS		H3075D05	20382	Sfrs2	splicing factor, arginine/serine-rich 10	F123		1.32403	1.17285	0.690343	1.41529	1.40538	1.24414																												o
390	GS	dose	H3067C04	20639	Snrpb2	u2 small nuclear ribonucleoprotein b	F123		1.15978	1.25538	1.48321	1.62608	1.4579	2.23826
391	GS		H3022B04	21357	Tarbp2	tar (hiv) rna binding protein 2	F123		1.25414	1.23056	1.29122	1.4086	1.43577	1.62915
392	GS		H3029H05	21667	Tdgf1	teratocarcinoma-derived growth factor	M3F123		1.46569	1.42701	1.48964	1.37053	1.4667	1.84771
393	GS	dose	H3086F01	22042	Tfrc	transferrin receptor	M13F23		1.20002	1.24168	1.53666	1.39673	1.48775	1.82873
394	GS		H3136E12	22228	Ucp2	uncoupling protein 2 (mitochondrial, proton carrier)	M3F13		0.58583	0.575736	0.383203	0.370354	0.585158	0.287874
395	GS	dose	H3129B04	23994	Dazap2	daz associated protein 2	M3F13		1.00103	0.748962	0.627107	0.698843	0.824567	0.464981
396	GS		H3048D08	24050	septin 3	septin 3	F123		1.14535	1.08541	1.22184	1.48273	1.52127	1.9531
397	GS	dose	H3124H06	27050	Rps3	ribosomal protein s3	M3F123		1.30221	0.95595	0.805151	0.739115	0.539006	0.530735
398	GS	dose	H3021C09	29810	Bag3	bcl2-associated athanogene 3	F123		1.11271	1.15094	1.33309	1.33937	1.42612	1.68979
399	GS		H3081H04	30840	Fbxl6	f-box and leucine-rich repeat protein 6	F123		1.16758	1.29325	1.29516	1.59142	1.62719	1.97586
400	GS		H3084H05	50875	Tmod3	tropomodulin 3	F123		1.03028	1.11424	1.39957	1.45376	1.49053	1.75432
401	GS	dose	H3131D02	51789	Tnk2	tyrosine kinase, non-receptor, 2	M123		0.658679	0.499616	0.352066	0.541366	1.00273	0.47448
402	GS		H3055E01	52575	Rg9mtd1	rna (guanine-9-) methyltransferase domain containing 1	M3F13		0.909509	1.08764	0.732192	0.729558	0.848836	0.656984
403	GS		H3075E09	52712	Zfp535	zinc finger protein 535	F123		0.99739	1.03671	0.971618	1.22569	1.16312	1.29614
404	GS	dose	H3082H02	53323	Hip2	huntingtin interacting protein 2	M3F123		1.16836	1.16727	1.35514	1.34649	1.51118	1.71296
405	GS		H3109H09	53414	Bysl	bystin-like	F123		1.06717	1.15535	1.17541	1.54281	1.46923	1.67687
406	GS		H3014D09	53610	Nono	non-pou-domain-containing, octamer binding protein	F123		1.44415	1.20528	1.08621	1.24986	1.14204	1.41004																												2
407	GS		H3020B10	56403	Syncrip	ns1-associated protein 1-like	M2F123		0.976412	1.36803	0.984443	1.39985	1.33317	1.66704
408	GS		H3093H05	56412	2610024G14Rik	riken cdna 2610024g14 gene	F123		1.07884	1.06936	1.21069	1.17406	1.21829	1.48875
409	GS		H3009E07	56429	Dpt	dermatopontin	M3F13		1.46225	1.16811	0.707901	0.51233	0.6259	0.474514
410	GS		H3068G02	56550	Ube2d2	ubiquitin-conjugating enzyme e2d 2	F123		1.17242	1.22128	1.29999	1.35087	1.48733	1.60427
411	GS	dose	H3021A09	56716	Gbl	g protein beta subunit-like	F123		1.06355	0.916414	1.25003	1.39896	1.41121	1.96245
412	GS	dose	H3075G06	56738	Mocs1	molybdenum cofactor synthesis 1	M3F23		1.12086	1.15277	1.34241	1.2262	1.2908	1.65308																												g
413	GS		H3040F11	65972	Ifi30	interferon gamma inducible protein 30	F123		1.14283	1.01466	1.07692	1.30416	1.39371	1.50067
414	GS		H3026G11	66092	Ghitm	growth hormone inducible transmembrane protein	F123		0.879993	0.776141	0.605116	0.613051	0.677552	0.511444
415	GS		H3085B11	66162	Bola2	bola-like 2 (e. coli)	F123		1.25567	1.05823	1.17607	1.3344	1.49192	1.61019
416	GS	dose	H3131A08	66256	Ssr2	signal sequence receptor, beta	M3F123		0.939587	0.758857	0.606526	0.691193	0.708325	0.402838
417	GS	dose	H3094A08	66595	Aste1	asteroid homolog 1 (drosophila)	F123		1.10929	1.10555	1.31726	1.49235	1.68827	2.03017
418	GS		H3074D03	66626	5730403B10Rik	riken cdna 5730403b10 gene	F123		0.972389	1.00941	0.985298	1.32963	1.35476	1.66395
419	GS		H3117B08	66960	2310047O13Rik	chitinase	M23F2		0.750066	0.531456	0.429288	0.460908	0.372128	0.494215
420	GS		H3117D08	67097	Rps10	ribosomal protein s10	M1F23		1.27078	1.0727	0.794266	0.923975	0.750886	0.616726
421	GS		H3079D08	67384	Bag4	bcl2-associated athanogene 4	F123		1.23074	1.2913	1.24064	1.34775	1.32195	1.57149
422	GS	dose	H3049B03	67422	Dhdds	dehydrodolichyl diphosphate synthase	F123		1.09512	1.10406	1.42525	1.67376	1.64862	2.50003
423	GS		H3017E10	67480	Ccdc49	coiled-coil domain containing 49	M23F123		1.40711	1.37772	1.27645	1.51089	1.51647	1.8915
424	GS		H3110E04	67620	Lrp2bp	lrp2 binding protein	M123F1		1.6384	1.54949	1.82452	1.35383	1.13967	1.38611
425	GS		H3115C04	67963	Npc2	niemann pick type c2	M13F1		1.26283	1.14801	1.4454	1.45724	1.27298	1.38157
426	GS	dose	H3063A02	68058	Chd1l	chromodomain helicase dna binding protein 1-like	M3F23		1.23564	1.19745	1.53441	1.42968	1.43875	1.86865
427	GS		H3077E02	68816	Ppil1	peptidylprolyl isomerase (cyclophilin)-like 1	M2F123		1.24743	1.25219	1.33765	1.36559	1.35865	1.6357
428	GS		H3092B04	69568	Vkorc1l1	vitamin k epoxide reductase complex, subunit 1-like 1	M23F1		1.16166	1.21876	1.29788	1.35887	1.21396	1.25579
429	GS		H3124E09	69640	2310040C09Rik	riken cdna 2310040c09 gene	F123		1.10337	1.12984	1.09361	1.54538	1.37006	1.85478
430	GS		H3081E09	71902	Cand1	cullin associated and neddylation disassociated 1	F123				0.935549	0.793669	0.614924	0.615129
431	GS	dose	H3097E01	71962	2410008K03Rik	riken cdna 2410008k03 gene	M13F23		1.19209	1.14942	1.40787	1.16656	1.33851	1.64354
432	GS		H3023G10	71966	Nkiras2	nfkb inhibitor interacting ras-like protein 2	F123		1.20751	1.23597	1.3379	1.22508	1.33445	1.65024
433	GS		H3030B03	72611	Zfp655	zinc finger protein 655	F123		1.13284	1.2914	1.08741	1.3817	1.28804	1.60626
434	GS		H3028F09	73836	Slc35b2	solute carrier family 35, member b2	F123		1.16055	1.10652	1.04491	1.41974	1.33994	1.64185
435	GS	dose	H3022A08	74778	1110014J01Rik	riken cdna 1110014j01 gene	M3F123		1.09911	1.0528	1.32589	1.32848	1.29234	1.67432
436	GS		H3082H10	75538	1700021P22Rik	riken cdna 1700021n13 gene	F123		1.29784	1.3578	1.39862	1.34323	1.44223	1.77783
437	GS		H3135C11	76287	Tmem59	transmembrane protein 59	M3F13		0.780123	0.734834	0.577698	0.591399	0.695367	0.425069
438	GS		H3082H08	76367	Trp53rk	trp53 regulating kinase	M2F23		1.14071	1.32506	1.27416	1.70596	1.47078	2.27848
439	GS		H3082F08	76773	2410187C16Rik	riken cdna 2410187c16 gene	F123		1.07126	0.955681	0.733927	0.553342	0.534711	0.548873
440	GS	dose	H3082D11	77521	C130038G02Rik	riken cdna c130038g02 gene	F123		1.1313	1.11038	1.43217	1.3777	1.41242	1.63621
441	GS		H3014A07	78816	Gmip	gem-interacting protein	F123		1.14202	1.09168	0.997464	1.39114	1.51186	1.64702
442	GS	dose	H3078C08	84035	Kremen1	kringle containing transmembrane protein 1	M3F123		1.1395	1.17544	1.33839	1.46821	1.52696	1.67771
443	GS		H3020H11	84623	KIRREL3	kin of irre like 3 (drosophila)	F123		1.22151	1.08133	1.06071	1.34827	1.20677	1.63248
444	GS	dose	H3072E04	90850	ZNF598	zinc finger protein 598	F123		1.02555	1.14519	1.2684	1.27252	1.38398	1.68045
445	GS		H3146B04	98386	Lbr	lamin b receptor	M13F1		1.40461	1.285	1.71924	1.18905	1.07391	1.20209
446	GS		H3132F07	99650	4933434E20Rik	riken cdna 4933434e20 gene	M3F123		1.09327	1.11699	0.827193	0.708468	0.741083	0.629376
447	GS	dose	H3088D03	100563	AF013969	expressed sequence af013969	F123		1.18728	1.3727	1.43047	1.46037	1.49188	2.19293
448	GS		H3081F04	102093	Phkb	phosphorylase kinase beta	F123		1.12413	1.20189	1.06749	1.27503	1.29065	1.32537
449	GS	dose	H3103B09	104010	Cdh22	cadherin 22	M3F23		1.07439	1.14677	1.71425	1.38207	1.67402	1.77485																												2
450	GS		H3091A08	104303	Arl1	riken cdna 2310008d22 gene	M12F23		1.30781	1.2503	1.29464	1.27556	1.37532	1.69383
451	GS		H3029D11	104458	Rars	riken cdna 2610011n19 gene	F123		1.36818	1.26756	1.49286	1.44896	1.45366	1.78369
452	GS		H3022F11	106248	Qtrtd1	queuine trna-ribosyltransferase domain containing 1	F123		1.36843	1.3412	1.52773	1.32148	1.43984	1.66644																												2
453	GS		H3027C10	107098	AA589516	expressed sequence aa589516	F123		1.2469	1.26347	0.972718	1.52089	1.33001	1.9093
454	GS		H3014D03	107392	Brms1	breast cancer metastasis-suppressor 1	M1F13		1.13963	0.992308	1.21308	1.57662	1.26361	1.46325
455	GS	dose	H3135D09	109284	C030046I01Rik	riken cdna c030046i01 gene	M3F13		0.779163	0.769675	0.529213	0.612972	0.942362	0.545017
456	GS	dose	H3095E07	109676	Ank2	expressed sequence ai835472	M3F23		1.11743	1.2368	1.4642	1.56651	1.4458	2.67977
457	GS		H3072F04	140488	Igf2bp3	riken cdna 2610101n11 gene	F123		1.09086	1.03382	1.04539	1.34198	1.31516	1.37148
458	GS		H3017D11	140570	Plxnb2	plexin b2	F123		1.17242	1.06938	1.12646	1.43083	1.5678	1.94405																												2
459	GS	dose	H3131H01	192662	Arhgdia	expressed sequence c87222	M3F123		1.01701	0.850561	0.608614	0.66132	0.719672	0.528481
460	GS		H3092A07	223828	Pphln1	riken cdna 1600022a19 gene	F123		1.14698	1.17245	1.29435	1.48927	1.43563	1.69852
461	GS		H3088G10	224273	BC043118	cdna sequence bc043118	F123		1.21716	1.25356	1.35669	1.50636	1.41534	1.83035
462	GS		H3030D03	227399	Hisppd1	histidine acid phosphatase domain containing 1	F123		1.10259	1.20785	1.12453	1.35719	1.44893	1.9024
463	GS		H3081H03	228482	Arhgap11a	rho gtpase activating protein 11a	F123		1.11462	1.14243	1.04141	1.52865	1.53015	2.05136
464	GS		H3040H04	229543	C77668	expressed sequence c77668	F123		0.888064	1.18077	1.059	1.50993	1.47202	1.86281
465	GS		H3023D05	232196	C87436	expressed sequence c87436	F123		1.11115	1.15799	1.26869	1.33517	1.35485	1.60914
466	GS	dose	H3014C09	239652	Zfp641	zinc finger protein 641	M3F13		1.07655	0.984226	1.16827	1.47197	1.26441	1.55323
467	GS		H3047D03	242736	4732496O08Rik	riken cdna 4732496o08 gene	F123		1.04582	1.12957	1.09399	1.49633	1.43476	1.94797
468	GS	dose	H3021F11	242960	Fbxl5	f-box and leucine-rich repeat protein 5	F123		1.18686	1.0551	1.231	1.11413	1.27622	1.55327
469	GS		H3124D03	272701		similar to riken cdna 9030221m09 gene	M3F23		1.09083	1.05945	1.15456	1.15806	1.28237	1.36516
470	GS	inter	H3029F12	319195	Rpl17	ribosomal protein l17	M2F13		1.33988	1.35333	1.01865	1.39668	1.39729	2.12936
471	GS		H3029F11	319195	Rpl17	ribosomal protein l17	F123		1.45812	1.31185	0.950532	1.45721	1.6156	1.98181																												2
472	GS		H3091C11	319355	C530036F05Rik	riken cdna c530036f05 gene	F123		1.0315	1.12084	1.07968	1.4108	1.38826	1.81833
473	GS		H3075H05	319518	4930402E16Rik	riken cdna 4930402e16 gene	F123		0.972369	1.04837	1.2325	1.29154	1.38251	1.46
474	GS		H3017G11	319706	Igf2bp1	coding region determinant binding protein	M3F13		1.52871	1.37954	1.47231	1.56477	1.4894	1.99389
475	GS		H3028B09	320184	Lrrc58	leucine rich repeat containing 58	F123		1.05534	1.03403	1.036	1.32625	1.37996	1.4491
476	GS	dose	H3058H03	320913	A630098A13Rik	riken cdna a630098a13 gene	F123		1.1111	1.15828	1.2933	1.37435	1.46657	1.81282
477	GS	dose	H3058H03	320913	A630098A13Rik	riken cdna a630098a13 gene	F123		1.1111	1.15828	1.2933	1.37435	1.46657	1.81282

## Sheet: S-Table 3
Supplementary Table 3 The biological processes of the genes modulated significantly (p < 0.05) by BaP in 6 mouse organs. Each column represents the number of BaP-modulated genes involved in each biological process.
Term	Biological process	lung	spleen	forestomach		liver	colon	glandular stomach
GO:0000074	regulation of progression through cell cycle		27
GO:0006119	oxidative phosphorylation		12	10				9
GO:0006259	DNA metabolic process		57				16
GO:0006323	DNA packaging		30				9	19
GO:0006413	translational initiation*	8	8	7
GO:0006457	protein folding	18	20	19		9	13	27
GO:0006595	polyamine metabolic process*	4	4	4
GO:0006631	fatty acid metabolic process	16						13
GO:0006754	ATP biosynthetic process		9	7				8
GO:0006796	phosphate metabolic process*		55	43
GO:0006810	transport	104	141	102				131
GO:0006886	intracellular protein transport	28	35					27
GO:0006915	apoptosis	31	39	31				41
GO:0006916	anti-apoptosis							9
GO:0006950	response to stress	38	43				20
GO:0006974	response to DNA damage stimulus		18
GO:0006979	response to oxidative stress	6
GO:0006996	organelle organization and biogenesis	58	85	56			35	71
GO:0007049	cell cycle	38	55	33			21
GO:0008152	metabolic process	321	413	318		130	141	374
GO:0008283	cell proliferation*		31	26
GO:0009057	macromolecule catabolic process	24	23	19		11		23
GO:0009058	biosynthetic process	62	101	64		38	28	95
GO:0009059	macromolecule biosynthetic process	39	67	38		24		60
GO:0009259	ribonucleotide metabolic process		10	8				9
GO:0009266	response to temperature stimulus	6					4	6
GO:0009719	response to endogenous stimulus*	18	22
GO:0009725	response to hormone stimulus		5			3
GO:0009889	regulation of biosynthetic process*	14		13
GO:0009987	cellular process	420	523	398		160	187	489
GO:0010467	gene expression	127	173	126		51	60	146
GO:0015669	gas transport*					3	3	4
GO:0016043	cellular component organization and biogenesis	118	159	113			60	138
GO:0016049	cell growth							11
GO:0016310	phosphorylation		45	42
GO:0022607	cellular component assembly	26	38	25			12
GO:0022618	protein-RNA complex assembly*	8	10	8
GO:0032259	methylation	7					4
GO:0040008	regulation of growth		15					15
GO:0042221	response to chemical stimulus	24				12
GO:0042254	ribosome biogenesis and assembly	9	15	9		9		14
GO:0043405	regulation of MAP kinase activity	7	8
GO:0043412	biopolymer modification	84	100	73				87
GO:0044260	cellular macromolecule metabolic process	148	205	140		66	66	180
GO:0045859	regulation of protein kinase activity	12	15
GO:0051246	regulation of protein metabolic process*	17	21	20
GO:0051258	protein polymerization		6	6			6	7
GO:0051301	cell division		22				9
GO:0051789	response to protein stimulus	9	10	10		5	7	9
GO:0065003	macromolecular complex assembly	22	33	22
* the processes showing differences between target and non-target organs

## Sheet: S-TABLE 4
Supplementary Table 4. Representative pathways associated with significantly BaP-modulated genes
Pathways & Interactions	lung	spleen	forestomach	liver	colon	glandular stomach
Antigen processing and presentation	6*	10	8	6	7	10
Apoptosis	6	4	5	1	5	5
Cell cycle	5	17	4	4	4	6
Insulin signalling	12	9	12	3	12	5
Integrin signalling	2		2		2	3
Jak-SAT signalling	5	4	9	1	9	6
MAPK signalling pathway	13	15	11	4	13	14
Metabolism of xenobiotics by cytochrome P450	5	3	4	4	4
mTOR signalling	8		6		7	6
Oxidative phosphorylation	4	16	16	8	17	21
P53 signalling	1	3
T cell receptor signalling pathway	5	3	6	2	6	7
TGF-β signalling pathway	4	6	3		3	3
VEGF signalling	3	3			5	5
Wnt signalling pathway	6	9	6	2	6	8
* The number of significantly modulated genes

## Sheet: S-TABLE 5
Supplementary Table 5. Expressions of selected genes in 6 organs exposed to BaP with a dose of 125, 250 or 375mg/kg/day for 5 days measured by cDNA microarray and Taqman assay. Each row represents one exposure condition (M2: male 125 mg; M3: male 250 mg; M4: male 375 mg; F2:female 125 mg; F3: female 250 mg and F4: female 375 mg). Array means cDNA microarray data and Taqman means Real-Time PCR dat…
		Target						non-target
		lung		spleen		forestomach		liver		colon		glandular stomach
Gene	Ex	Array	Taqman	Array	Taqman	Array	Taqman	Array	Taqman	Array	Taqman	Array	Taqman
Trp53 (22059) transformation related protein 53	M2		0.19		0.61
	M3		0.04		0.94
	M4		0.04		1.03
	F2		0.29		0.99
	F3		0.41		0.45
	F4		0.49		0.59
PCNA (18538) proliferating cell nuclear antigen	M2		0.98		0.37		1.11		0.98		1.03		0.96
	M3		0.7		0.38		0.94		1		0.91		0.84
	M4		0.49	0.41	0.41		0.98		0.74		0.23		0.85
	F2		0.62		0.49		1.15		0.73		1.23		1.14
	F3		0.52		0.31		1.65		1.26		1.49		1.13
	F4		0.59		0.43		1.69		0.98		1.32		0.94
Ccng1 (12450) Cyclin G1	M2	1.23731	2.56	1.342	1.61	1.18054	2.55		1.02	1.37819	2.39	1.75986	2.33
	M3	1.49669	2.28	1.36525	2.3	1.35053	2		18.94	1.22854	1.73	1.70011	2.24
	M4	1.78366	2.32	1.66484	1.96	1.37397	2.81		8.83	1.44432	3.95	1.3044	1.9
	F2	1.38933	2.72	1.35782	1.9	1.01583	1.89		28.63	1.49798	3.05		2.91
	F3	1.49149	3.97		2.24	1.18821	1.82		34.6	1.02929	3.85		2.28
	F4	2.30306	5.05	1.5619	2.73	0.850484	1.85		110.85	1.43737	2.04		1.76
Ccnd2 (12444) Cyclin D2	M2	1.57861	1.01	1.18608	1.51	2.41348	0.69	1.75182	0.7	0.968796	1.74	1.12044	1.03
	M3	1.01866	0.82	1.10227	1.98	3.38616	0.55	2.60265	1.13	0.867756	0.85	0.922792	1.25
	M4	1.64537	0.69	1.04403	1.45	3.37887	0.59	1.4854	0.65	0.811293	1.51		1.33
	F2	1.44029	1.02	1.19737	1.45		0.63	1.72928	2.01	0.951784	1.49	0.765919	1.16
	F3	1.51747	1.07	1.15058	1.46		0.66	1.52603	1.56	1.31533	2.01	0.884779	1.29
	F4	1.82453	1.15	1.13158	1.56		0.68	1.9646	2.08	0.92189	1.43	0.61795	1.77
Ephx1 (13849) epoxide hydrolase 1, microsomal	M2	1.41917	1.89	1.10279	1.61		0.92	2.06461	2.97		1.58	1.00954	1.33
	M3	1.69212	1.64	1.07821	1.41		0.67	1.91851	3.46		1.46	0.869905	1.46
	M4	1.66531	1.75	1.05475	1.53		0.77	1.30087	2.68		2.28		1.36
	F2	2.19847	3.35	1.1766	1.4		1.39	1.48612	3.15		2.53		3.31
	F3	2.36641	3.81	1.22766	1.51		3.04	2.3796	3.33	1.45548	2.36		2.4
	F4	2.87405	4.15	1.27021	1.25		1.4	2.64881	4		1.98		2.86
Cav (12389) caveolin, caveolae protein 1	M2	2.35	1.03		1.96				3.3		1.03		2.28
	M3	2.27	0.73		2.36	0.565606	0.23		2.31		0.67		2.92
	M4	2.26	0.78		2.34	0.632207	0.26		1.73		0.76		3.98
	F2	1.5	1.7		1.21	0.569457	0.54		5.05		0.93	2.14172	4.13
	F3	1.73	1.65		1.53	0.908004	0.59		1.13		0.91	1.53493	2.67
	F4	1.66	1.61		1.24	0.700092	0.43		0.83		0.76	1.30339	3.18
CYP1a1 (13076) cytochrome P450, family 1, subfamily a, polypeptide 1	M2		214.21		50.18		40.21		1107.38		15141.3		2567.98
	M3		95.76		24.49		63.1		2776.45		18997.3		572.56
	M4		83.87		7.76		52.36		7397.51		9769.59		2519.73
	F2		174.31		56.69		133.46		859.41		4619.09		1639.64
	F3		143.1		250.54		1081.13		5875.01		4138.55		3269.38
	F4		75.36		678.05		1107.57		8905.93		5698.23		2585.19
Cdh1 (12550) Cadherin 1	M2	1.62856	1.07		3.17	2.19749	1.48		0.34	0.549122	0.75	0.994931	0.78
	M3	2.25395	0.78		2.79	2.70115	1.37		0.57	0.377347	0.57	0.753077	0.57
	M4	2.57343	0.71		1.57	2.52038	1.44		0.5	0.492126	0.6	0.527299	0.53
	F2	1.5397	1.01		2.61	1.35802	1.56		0.52	1.07396	0.6	0.340825	0.25
	F3	1.37387	0.99		3.37	1.11868	0.64	1.24779	0.43	0.790365	0.7	0.773338	0.78
	F4	1.95008	1.04		0.76	1.12412	1.32	1.22124	0.58	0.972471	0.72	0.454513	0.38
Ctnnb1 (12387) catenin (cadherin associated protein), beta 1	M2		0.91		1.05		0.88		0.5		0.58		0.74
	M3		0.58		1.16		0.77		0.96		0.62		0.61
	M4		0.56		0.98		0.83		0.73		0.6		0.65
	F2		0.88		0.85		0.89		0.89		0.56		0.64
	F3		0.79		0.9		0.75		0.94		0.61		0.62
	F4		0.81		0.79		0.83		0.98		0.87		0.68
Apc (11789) adenomatosis polyposis coli	M2		0.91		1.2		1.25		0.41		0.58		0.6
	M3		0.66		1.09		0.8		0.96		0.44		0.58
	M4		0.66		0.77		0.99		0.79		0.48		0.73
	F2		1.01		1.02		0.89		0.91		0.51		0.22
	F3		0.96		0.9		0.5		0.92		0.58		0.68
	F4		0.89		0.8		0.93		1.06		0.52		0.54
Stat3 (20848) signal transducer and activator of transcription 3	M2		0.77		1.15		0.57		0.52		0.57		0.63
	M3		0.68		1.57		0.78		0.91		0.73		1.28
	M4		0.88		2.43		1.53		1.49		2.03		2.42
	F2		1.2		1.24		0.97		0.9		0.73		1.42
	F3		1.27		1.73		1.52		1.69		1.46		2.1
	F4		2		2.6		1.63		2.27		1.68		5.34
Erbb2 (13866) v-erb-b2 erythroblastic leukemia viral oncogene homolog 2	M2		2.85				0.49				0.66		0.99
	M3		1.35				0.51				0.57		0.7
	M4		1.06				0.47				0.57		0.5
	F2		1.5				1.13				0.65		0.74
	F3		2.72				0.46				0.64		0.44
	F4		1.34				0.7				0.6		0.31
Src (20779) Rous sarcoma oncogene	M2		2.01		6.36		1.31				1.23		1.31
	M3		0.96		13.34		0.7				0.34		1.7
	M4		1.34		6.99		1.06				1.06		3.69
	F2		1.88		2.96		1.73				1.11		0.31
	F3		2.34		4.38		0.94				1.04		0.82
	F4		1.76		3.6		0.53				0.85		0.91
Hspa8 (15481) heat shock 70kD protein 8	M2	1.62	1.21	1.09019	1.42	1.40724	1.51	1.54222	0.86	1.71011	1.41	1.38	1.05
	M3	1.78	1.08	1.21835	1.51	1.42887	1.55	1.72444	1.67	1.5	1.96	1.37	1.34
	M4	1.78	0.97	1.36867	1.43	1.92308	1.78	1.59333	1.98	1.52394	1.24	0.39	1.24
	F2	1.8	2.12	1.97143	1.71	1.63808	1.73	1.42815	2.3	1.08076	1.27	1.43	1.9
	F3	1.91	2.19	1.46667	2.34	2.34615	1.85	1.84751	2.511	1.36426	1.82	1.59	1.96
	F4	1.63	1.92	1.30317	1.78	2.10879	1.97	2.08211	3.18	1.19072	1.41		1.86
Hspa5 (14828) heat shock 70kD protein 5	M2	1.19811	1.18	1.06017	1.18	1.35613	2.04	0.275	0.33	2.07797	1.58	1.3152	1.3
	M3	1.2938	0.87	1.35892	1.34	1.91038	2.19	0.397	0.62	2.18644	1.03	1.81051	2.06
	M4	1.38005	1.79	1.44606	1.36	2.32783	2.39	0.416	0.78	2.17627	1.5	1.29456	2.4
	F2	1.48957	1.57	1.05108	1.13	1.74107	2.39		0.78	1.07356	1.09	1.25333	1.48
	F3	1.42142	1.46	1.23969	1.21	1.73661	2.53		1.08	1.61996	2.05	1.67167	2.44
	F4	1.33797	1.64	1.52259	1.23	1.8192	2.26		1.47	1.56918	1.15	1.21833	1.51
Fos (14281) FBJ osteosarcoma oncogene	M2	0.840637	0.37	1.43238	0.9	1.13611	1.34		0.44	1.16708	0.74	1.13006	0.7
	M3	0.970784	0.31	1.44751	1.09	0.765693	1.46		0.7	1.08272	0.38	0.987539	0.37
	M4	0.954847	0.46	1.01068	1.59	0.747048	1.81		0.77	1.01065	0.46	1.331	0.31
	F2	1.09488	1.3	0.597461	1.93	1.01097	2.06	1.21253	0.75	1.18705	0.97	1.10829	0.2
	F3	1.61575	1.25	1.39438	1.82	0.903163	1.58	1.26734	0.62	1.12847	1.49	1.0886	0.76
	F4	0.980076	1.36	0.941976	1.39	1.01743	1.88	1.33781	0.56	1.18294	1.14	1.27235	0.49
Myc (17869) myelocytomatosis oncogene	M2		0.83	0.830918	0.74		0.7		0.28		0.93	2.07365	0.9
	M3		0.61	0.798712	0.84		0.61	0.816547	0.31	1.09172	0.8	1.74504	1.28
	M4		0.55	0.985507	1.04		0.78		0.35	1.32886	0.89	1.90935	1.74
	F2	0.435337	0.42	1.05096	0.93		1.07	0.840708	1.55		1.15		2.17
	F3		0.38	1.29724	1.21		1.1		2.03		1.31		2.12
	F4	0.442623	0.53		0.98		0.96		3.06		0.98		2.24
Cdkn2a (12578) cyclin-dependent kinase inhibitor 2A (P16)	M2		1.06		3.69		1.27		4.27				3.08
	M3		0.79		5.09		2.51		7.67				5.18
	M4		0.79		3.6		2.79		2.5				6.49
	F2		0.85		2.06		3.47		2.9				3.6
	F3		0.71		2.41		3.69		2.81				2.17
	F4		0.91		1.35		2.78		1.02				4.03
Tubb5 (22154) tubulin, beta 5	M2	1.23569	1.04	0.649	0.62	0.587	1.1	1.02055	0.87	1.88	1.27	1.15203	0.92
	M3	1.14141	0.65	0.531	0.61		0.83	0.863014	1.09	1.72	1.05	1.29054	1.24
	M4	1.26263	0.66	0.637	0.61	0.622	0.88	0.69863	0.88	1.89	1.32	0.831081	1.11
	F2	0.672316	0.6		0.63	0.589	0.85	0.634731	0.84	1.4	1.26	1.4069	1.88
	F3	0.630885	0.62	0.619	0.6	0.618	1.3	0.622754	0.92	1.74	1.36	0.827586	1.31
	F4	0.700565	0.62	0.534	0.59		1.12	1.16168	1	1.37	1.17	0.92069	1.59
TNF (21926) tumor necrosis factor alpha	M2		0.35		0.52						3.02
	M3		0.13		1.01						2.41
	M4		0.08		1.1						1.29
	F2		0.06		0.87						1.22
	F3		0.07		0.56						0.61
	F4		0.47		0.74						4.19
NF kappa b (18033) nuclear factor of kappa light chain gene enhancer in B-cells 1	M2		1		0.55						0.33
	M3		0.38		1.31						0.23
	M4		0.45		0.71						0.24
	F2		0.99		0.75						0.16
	F3		0.9		0.8						0.28
	F4		0.65		0.68						0.54

## Sheet: S-TABLE 6
Supplementary Table 6. The miRNA regulated in 6 female mouse organs. The mice received 5 daily doses of 125mg/kg b.w./day of BaP for 5 days by oral gavage. The deregulated miRNA are filtered by relative expression ratios with fold-change cut-offs 1.5. The ratios with bold font were t-test significant (p<0.05). (LU: lung; SP: spleen; FS: forestomach; LI: liver; CO: colon and GS: glandular stomach)
	miRNA	LU	SP	FS	LI	CO	GS
1	mmu-let-7d*		1.71017
2	mmu-miR-129-3p			1.5798
3	mmu-miR-140*			0.44506	1.54
4	mmu-miR-199b	0.474708		0.354913
5	mmu-miR-201		0.278957
6	mmu-miR-207	1.58203	1.8118	0.16423	1.7		2.4398
7	mmu-miR-217	0.6	0.304811				2.62702
8	mmu-miR-290	1.5	2.02773		1.5	3.40142	1.86352
9	mmu-miR-291a-3p	1.70342	0.348376		1.85	0.659
10	mmu-miR-291a-5p	1.55219		1.5371
11	mmu-miR-291b-5p	0.645875	2.32809	2.63748		3.11331	1.85912
12	mmu-miR-292-3p		0.546207		0.58
13	mmu-miR-292-5p	0.592602	1.86798	3.24464		4.10204	1.5665
14	mmu-miR-293		0.394758
15	mmu-miR-297		0.314624
16	mmu-miR-298		2.54895	2.2699		5.8095	1.85523
17	mmu-miR-322	0.662581				0.656442
18	mmu-miR-329	0.569779		1.65146			1.98186
19	mmu-miR-341		1.77615	1.60035		2.50557
20	mmu-miR-346		2.00801	2.35014	1.57		1.71812
21	mmu-miR-351		1.62586	7.24317		2.1506	1.94922
22	mmu-miR-376b	1.95	1.86353	0.626153	2.27
23	mmu-miR-376b*						0.625457
24	mmu-miR-433-5p	0.63		0.525276	0.57	1.85171	3.56526
25	mmu-miR-434-3p	1.70304		3.07109	0.65		2.86166
26	mmu-miR-434-5p						0.645287
27	mmu-miR-463		0.364272
28	mmu-miR-464	0.59	0.321835
29	mmu-miR-465	0.593129	0.446779				0.648064
30	mmu-miR-469						0.641857
31	mmu-miR-470			2.25794		1.78688
32	mmu-miR-471						0.635734
33	mmu-miR-483		0.449113		1.84
34	mmu-miR-489	2.19147	0.284	0.30388	2.13
35	mmu-miR-503			1.51627		2.01858	1.64824
36	mmu-miR-540					2.23012
37	mmu-miR-541			1.64614
38	mmu-miR-542-5p	0.611353	1.78747
39	mmu-miR-543		0.54796
40	mmu-miR-546			2.73809	0.61	1.98922
41	mmu-miR-547	0.642684
